# Supplementary material for: Synthesis and structural characterization of the heavy tricysteinylpnictines, models of protein-bound As(iii), Sb(iii), and Bi(iii)
Source: Dalton Trans. 2024 Nov 26;53(47):18890–901. doi: 10.1039/d4dt02476a (PMC11590777; doi:10.1039/d4dt02476a)
Supplement: DT-053-D4DT02476A-s002 [file DT-053-D4DT02476A-s002.cif]

# Supplementary Information (SI) for Dalton Transactions.
# This journal is © The Royal Society of Chemistry 2024

####################################################################### 
# 
# This file contains crystal structure data downloaded from the 
# Cambridge Structural Database (CSD) hosted by the Cambridge 
# Crystallographic Data Centre (CCDC).
# 
# Full information about CCDC data access policies and citation 
# guidelines are available at http://www.ccdc.cam.ac.uk/access/V1 
# 
# Audit and citation data items may have been added by the CCDC. 
# Please retain this information to preserve the provenance of 
# this file and to allow appropriate attribution of the data. 
# 
#######################################################################

data_As(Cys)3
_database_code_depnum_ccdc_archive 'CCDC 2380696'
loop_
_audit_author_name
_audit_author_address
'Timothy Johnstone'
;University of California, Santa Cruz
United States of America
;
_audit_update_record             
;
2024-08-29 deposited with the CCDC.	2024-11-01 downloaded from the CCDC.
;
_audit_creation_date             2024-08-28
_audit_creation_method           
;
Olex2 1.5
(compiled 2024.02.16 svn.r378c4104 for OlexSys, GUI svn.r6928)
;
_shelx_SHELXL_version_number     2018/3
_chemical_name_common            ?
_chemical_name_systematic        ?
_chemical_formula_moiety         'C9 H18 As N3 O6 S3'
_chemical_formula_sum            'C9 H18 As N3 O6 S3'
_chemical_formula_weight         435.36
_chemical_absolute_configuration ad
_chemical_melting_point          ?
_chemical_oxdiff_formula         AsS3C9N3O6H18
_chemical_oxdiff_usercomment     'Sh0289- tricysteinyl arsine'
loop_
_atom_type_symbol
_atom_type_description
_atom_type_scat_dispersion_real
_atom_type_scat_dispersion_imag
_atom_type_scat_source
C C 0.0181 0.0091 'International Tables Vol C Tables 4.2.6.8 and 6.1.1.4'
H H 0.0000 0.0000 'International Tables Vol C Tables 4.2.6.8 and 6.1.1.4'
N N 0.0311 0.0180 'International Tables Vol C Tables 4.2.6.8 and 6.1.1.4'
O O 0.0492 0.0322 'International Tables Vol C Tables 4.2.6.8 and 6.1.1.4'
S S 0.3331 0.5567 'International Tables Vol C Tables 4.2.6.8 and 6.1.1.4'
As As -0.9300 1.0051 'International Tables Vol C Tables 4.2.6.8 and 6.1.1.4'

_shelx_space_group_comment       
;
The symmetry employed for this shelxl refinement is uniquely defined
by the following loop, which should always be used as a source of
symmetry information in preference to the above space-group names.
They are only intended as comments.
;
_space_group_crystal_system      monoclinic
_space_group_IT_number           5
_space_group_name_H-M_alt        'I 1 2 1'
_space_group_name_Hall           'I 2y'
loop_
_space_group_symop_operation_xyz
'x, y, z'
'-x, y, -z'
'x+1/2, y+1/2, z+1/2'
'-x+1/2, y+1/2, -z+1/2'

_cell_length_a                   11.9981(3)
_cell_length_b                   5.10005(13)
_cell_length_c                   26.8857(7)
_cell_angle_alpha                90
_cell_angle_beta                 93.718(2)
_cell_angle_gamma                90
_cell_volume                     1641.70(7)
_cell_formula_units_Z            4
_cell_measurement_reflns_used    6481
_cell_measurement_temperature    104(6)
_cell_measurement_theta_max      75.6520
_cell_measurement_theta_min      3.8830
_shelx_estimated_absorpt_T_max   0.825
_shelx_estimated_absorpt_T_min   0.455
_exptl_absorpt_coefficient_mu    6.667
_exptl_absorpt_correction_T_max  0.960
_exptl_absorpt_correction_T_min  0.593
_exptl_absorpt_correction_type   gaussian
_exptl_absorpt_process_details   
;
CrysAlisPro 1.171.43.112a (Rigaku Oxford Diffraction, 2024)
Numerical absorption correction based on gaussian integration over
a multifaceted crystal model
Empirical absorption correction using spherical harmonics,
implemented in SCALE3 ABSPACK scaling algorithm.
;
_exptl_absorpt_special_details   ?
_exptl_crystal_colour            colorless
_exptl_crystal_density_diffrn    1.761
_exptl_crystal_density_meas      ?
_exptl_crystal_density_method    ?
_exptl_crystal_description       needle
_exptl_crystal_F_000             888
loop_
_exptl_crystal_face_index_h
_exptl_crystal_face_index_k
_exptl_crystal_face_index_l
_exptl_crystal_face_perp_dist
-1 0 2 0.0151
1 0 -2 0.0168
0 -1 -2 0.0606
-1 0 -1 0.0151
1 0 1 0.0193
0 0 -1 0.0168
0 0 1 0.0185
1 1 2 0.0567
-1 -1 -2 0.0609
-2 1 1 0.0401
-1 0 -2 0.0155

_exptl_crystal_size_max          0.14
_exptl_crystal_size_mid          0.04
_exptl_crystal_size_min          0.03
loop_
_exptl_oxdiff_crystal_face_indexfrac_h
_exptl_oxdiff_crystal_face_indexfrac_k
_exptl_oxdiff_crystal_face_indexfrac_l
_exptl_oxdiff_crystal_face_x
_exptl_oxdiff_crystal_face_y
_exptl_oxdiff_crystal_face_z
-1.0008 -0.0006 1.9996 -0.0815 -0.0183 0.1445
1.0008 0.0006 -1.9996 0.0815 0.0183 -0.1445
0.0012 -0.9992 -2.0007 0.2949 0.0925 0.0938
-0.9999 0.0004 -1.0000 0.0394 -0.1180 0.0729
0.9999 -0.0004 1.0000 -0.0394 0.1180 -0.0729
0.0003 0.0003 -0.9999 0.0403 -0.0332 -0.0239
-0.0003 -0.0003 0.9999 -0.0403 0.0332 0.0239
0.9990 0.9991 2.0008 -0.2940 -0.0077 -0.1906
-0.9990 -0.9991 -2.0008 0.2940 0.0077 0.1906
-2.0013 0.9996 1.0006 -0.2564 -0.2953 0.0759
-0.9996 0.0007 -1.9999 0.0796 -0.1513 0.0491

_exptl_transmission_factor_max   ?
_exptl_transmission_factor_min   ?
_diffrn_reflns_av_R_equivalents  0.0405
_diffrn_reflns_av_unetI/netI     0.0387
_diffrn_reflns_Laue_measured_fraction_full 0.993
_diffrn_reflns_Laue_measured_fraction_max 0.993
_diffrn_reflns_limit_h_max       12
_diffrn_reflns_limit_h_min       -14
_diffrn_reflns_limit_k_max       6
_diffrn_reflns_limit_k_min       -6
_diffrn_reflns_limit_l_max       32
_diffrn_reflns_limit_l_min       -30
_diffrn_reflns_number            9541
_diffrn_reflns_point_group_measured_fraction_full 0.991
_diffrn_reflns_point_group_measured_fraction_max 0.991
_diffrn_reflns_theta_full        67.684
_diffrn_reflns_theta_max         68.233
_diffrn_reflns_theta_min         3.295
_diffrn_ambient_environment      N~2~
_diffrn_ambient_temperature      104(6)
_diffrn_detector                 'Hybrid Pixel Array Detector'
_diffrn_detector_area_resol_mean 10.0000
_diffrn_detector_type            HyPix
_diffrn_measured_fraction_theta_full 0.993
_diffrn_measured_fraction_theta_max 0.993
_diffrn_measurement_details      
;
List of Runs (angles in degrees, time in seconds):

  # Type    Start    End  Width  t~exp~   \w     \q     \k     \f   Frames
#--------------------------------------------------------------------------
  1  \w    -72.00  23.00   0.50    2.00    --  -49.16  85.00 -83.00  190
  2  \w    -20.00   6.00   0.50    2.00    --   49.16 -85.00 157.00   52
  3  \w     11.00  42.00   0.50    2.00    --   49.16 -85.00 157.00   62
  4  \w   -150.00-116.00   0.50    4.00    --  -84.25 -85.00 157.00   68
  5  \w    102.00 177.00   0.50    4.00    --  105.75  85.00 -83.00  150
  6  \w     60.00 110.00   0.50    4.00    --  105.75 -85.00 157.00  100
  7  \w   -115.00 -82.00   0.50    2.00    --  -49.16 -57.00-150.00   66
  8  \w   -118.00 -83.00   0.50    2.00    --  -49.16 -57.00 150.00   70
  9  \w   -117.00 -92.00   0.50    2.00    --  -49.16-125.00 -60.00   50
 10  \w     92.00 120.00   0.50    2.00    --   49.16  57.00 -30.00   56
 11  \w     82.00 107.00   0.50    2.00    --   49.16  57.00  90.00   50
 12  \w    -45.00 -17.00   0.50    4.00    --  -84.25  45.00 120.00   56
 13  \w    -45.00 -18.00   0.50    4.00    --  -84.25  45.00 -90.00   54
 14  \w   -136.00 -92.00   0.50    4.00    --  -84.25 -61.00-150.00   88
 15  \w   -116.00 -83.00   0.50    4.00    --  -84.25 -45.00  90.00   66
 16  \w    -84.00 -59.00   0.50    4.00    --  -84.25  85.00 -83.00   50
 17  \w   -147.00-121.00   0.50    4.00    --  -84.25 -45.00  90.00   52
 18  \w     58.00 103.00   0.50    4.00    --  105.75 -95.00 150.00   90
 19  \w    101.00 175.00   0.50    4.00    --  105.75  30.00  60.00  148
 20  \w     34.00 100.00   0.50    4.00    --  105.75 -95.00 -90.00  132
 21  \w     36.00  71.00   0.50    4.00    --  105.75 -61.00 150.00   70
 22  \w     73.00  98.00   0.50    4.00    --  105.75 -95.00-120.00   50
 23  \w     72.00  99.00   0.50    4.00    --  105.75 -95.00  30.00   54
 24  \w     99.00 178.00   0.50    4.00    --  105.75  15.00  30.00  158
 25  \w     35.00  70.00   0.50    4.00    --  105.75 -61.00 -90.00   70
 26  \w     46.00  74.00   0.50    4.00    --  105.75 -77.00  60.00   56
 27  \w     97.00 177.00   0.50    4.00    --  105.75  45.00-120.00  160
 28  \w     37.00  63.00   0.50    4.00    --  105.75 -95.00-120.00   52
 29  \w    109.00 135.00   0.50    4.00    --  105.75  77.00   0.00   52
 30  \w     34.00  74.00   0.50    4.00    --  105.75 -95.00  60.00   80
 31  \w     41.00  66.00   0.50    4.00    --  105.75 -95.00  30.00   50
 32  \w    132.00 178.00   0.50    4.00    --  105.75  77.00 -30.00   92
 33  \w    100.00 128.00   0.50    4.00    --  105.75  77.00 -30.00   56
 34  \w     45.00  70.00   0.50    4.00    --  105.75 -61.00-120.00   50
 35  \w     64.00 103.00   0.50    4.00    --  105.75 -95.00 -30.00   78
 36  \w     43.00 111.00   0.50    4.00    --  105.75-125.00 150.00  136
 37  \w     39.00  72.00   0.50    4.00    --  105.75-125.00   0.00   66
 38  \w     36.00  64.00   0.50    4.00    --  105.75 -61.00 -30.00   56
 39  \w    -49.00 -24.00   0.50    2.00    --  -49.41  85.00 -83.00   50
 40  \w    115.00 140.00   0.50    4.00    --  105.75  85.00 -83.00   50
 41  \w    -49.00 -24.00   0.50    2.00    --  -49.41  85.00 -83.00   50
 42  \w    132.00 158.00   0.50    4.00    --  105.75  90.00  17.00   52
 43  \w     99.00 131.00   0.50    4.00    --  105.75  61.00 -60.00   64
 44  \w    139.00 165.00   0.50    4.00    --  105.75  61.00 -60.00   52
 45  \w     34.00  59.00   0.50    4.00    --  105.75 -61.00-150.00   50
 46  \w     34.00  59.00   0.50    4.00    --  105.75 -61.00 120.00   50
;
_diffrn_measurement_device       'four-circle diffractometer'
_diffrn_measurement_device_type  'XtaLAB Synergy, Dualflex, HyPix'
_diffrn_measurement_method       '\w scans'
_diffrn_orient_matrix_type       
'CrysAlisPro convention (1999,Acta A55,543-557)'
_diffrn_orient_matrix_UB_11      0.0008983000
_diffrn_orient_matrix_UB_12      -0.2143359000
_diffrn_orient_matrix_UB_13      -0.0403446000
_diffrn_orient_matrix_UB_21      0.0847719000
_diffrn_orient_matrix_UB_22      -0.1589557000
_diffrn_orient_matrix_UB_23      0.0332125000
_diffrn_orient_matrix_UB_31      -0.0967742000
_diffrn_orient_matrix_UB_32      -0.1416612000
_diffrn_orient_matrix_UB_33      0.0237898000
_diffrn_radiation_monochromator  mirror
_diffrn_radiation_probe          x-ray
_diffrn_radiation_type           'Cu K\a'
_diffrn_radiation_wavelength     1.54184
_diffrn_source                   'micro-focus sealed X-ray tube'
_diffrn_source_type              'PhotonJet (Cu) X-ray Source'
_reflns_Friedel_coverage         0.776
_reflns_Friedel_fraction_full    0.989
_reflns_Friedel_fraction_max     0.988
_reflns_number_gt                2811
_reflns_number_total             2977
_reflns_special_details          
;
 Reflections were merged by SHELXL according to the crystal
 class for the calculation of statistics and refinement.
 
 _reflns_Friedel_fraction is defined as the number of unique
 Friedel pairs measured divided by the number that would be
 possible theoretically, ignoring centric projections and
 systematic absences. Completness statistics refer to single and
 composite reflections containing twin component 1 only.
;
_reflns_threshold_expression     'I > 2\s(I)'
_computing_cell_refinement       'CrysAlisPro 1.171.43.112a (Rigaku OD, 2024)'
_computing_data_collection       
'CrysAlisPro system (CCD 42.96a 64-bit (release 27-07-2023))'
_computing_data_reduction        'CrysAlisPro 1.171.43.112a (Rigaku OD, 2024)'
_computing_molecular_graphics    'Olex2 1.5 (Dolomanov et al., 2009)'
_computing_publication_material  'Olex2 1.5 (Dolomanov et al., 2009)'
_computing_structure_refinement  'SHELXL 2018/3 (Sheldrick, 2015)'
_computing_structure_solution    ?
_refine_diff_density_max         0.919
_refine_diff_density_min         -0.345
_refine_diff_density_rms         0.116
_refine_ls_abs_structure_details 
;
 Refined as an inversion twin.
;
_refine_ls_abs_structure_Flack   0.00(4)
_refine_ls_extinction_coef       .
_refine_ls_extinction_method     none
_refine_ls_goodness_of_fit_ref   1.075
_refine_ls_hydrogen_treatment    constr
_refine_ls_matrix_type           full
_refine_ls_number_parameters     203
_refine_ls_number_reflns         2977
_refine_ls_number_restraints     1
_refine_ls_R_factor_all          0.0413
_refine_ls_R_factor_gt           0.0391
_refine_ls_restrained_S_all      1.074
_refine_ls_shift/su_max          0.001
_refine_ls_shift/su_mean         0.000
_refine_ls_structure_factor_coef Fsqd
_refine_ls_weighting_details     
'w=1/[\s^2^(Fo^2^)+(0.0656P)^2^+3.2344P] where P=(Fo^2^+2Fc^2^)/3'
_refine_ls_weighting_scheme      calc
_refine_ls_wR_factor_gt          0.1019
_refine_ls_wR_factor_ref         0.1028
_refine_special_details          
;
 Refined as a 2-component inversion twin.
;
_olex2_refinement_description    
;
1. Twinned data refinement
 Scales: 1.00434
 -0.00434
2.a Ternary CH refined with riding coordinates:
 C12(H12), C22(H22), C32(H32)
2.b Secondary CH2 refined with riding coordinates:
 C11(H11A,H11B), C21(H21A,H21B), C31(H31A,H31B)
2.c Idealised Me refined as rotating group:
 N1(H1A,H1B,H1C), N2(H2A,H2B,H2C), N3(H3A,H3B,H3C)
;
_atom_sites_solution_hydrogens   geom
_atom_sites_solution_primary     direct
_atom_sites_solution_secondary   difmap
loop_
_atom_site_label
_atom_site_type_symbol
_atom_site_fract_x
_atom_site_fract_y
_atom_site_fract_z
_atom_site_U_iso_or_equiv
_atom_site_adp_type
_atom_site_occupancy
_atom_site_site_symmetry_order
_atom_site_calc_flag
_atom_site_refinement_flags_posn
_atom_site_refinement_flags_adp
_atom_site_refinement_flags_occupancy
_atom_site_disorder_assembly
_atom_site_disorder_group
As1 As 0.93105(5) 0.70685(13) 0.84846(3) 0.0206(2) Uani 1 1 d . . . . .
S1 S 0.74983(13) 0.7579(4) 0.86139(6) 0.0245(4) Uani 1 1 d . . . . .
O11 O 0.6244(4) 0.5237(9) 1.02309(16) 0.0174(9) Uani 1 1 d . . . . .
O12 O 0.6809(5) 0.1544(10) 0.9896(2) 0.0331(13) Uani 1 1 d . . . . .
C13 C 0.6460(5) 0.3836(13) 0.9870(2) 0.0161(13) Uani 1 1 d . . . . .
C12 C 0.6348(5) 0.5077(13) 0.9344(2) 0.0169(13) Uani 1 1 d . . . . .
H12 H 0.600870 0.378234 0.909869 0.020 Uiso 1 1 calc R U . . .
C11 C 0.7515(6) 0.5789(16) 0.9205(3) 0.0240(15) Uani 1 1 d . . . . .
H11A H 0.796010 0.416757 0.917816 0.029 Uiso 1 1 calc R U . . .
H11B H 0.788015 0.688302 0.947240 0.029 Uiso 1 1 calc R U . . .
N1 N 0.5630(4) 0.7437(13) 0.9356(2) 0.0243(13) Uani 1 1 d . . . . .
H1A H 0.541629 0.793475 0.903936 0.036 Uiso 1 1 calc R U . . .
H1B H 0.601831 0.876310 0.951387 0.036 Uiso 1 1 calc R U . . .
H1C H 0.501388 0.706384 0.952379 0.036 Uiso 1 1 calc R U . . .
S2 S 0.99735(14) 0.9907(4) 0.90799(6) 0.0247(4) Uani 1 1 d . . . . .
O21 O 1.2269(3) 0.9674(9) 0.81305(15) 0.0152(9) Uani 1 1 d . . . . .
O22 O 1.1790(4) 0.5675(9) 0.83761(18) 0.0177(10) Uani 1 1 d . . . . .
C23 C 1.2091(5) 0.7994(12) 0.8451(2) 0.0107(12) Uani 1 1 d . . . . .
C22 C 1.2253(5) 0.8811(13) 0.9005(2) 0.0159(13) Uani 1 1 d . . . . .
H22 H 1.289148 0.776044 0.915648 0.019 Uiso 1 1 calc R U . . .
C21 C 1.1254(6) 0.8223(15) 0.9298(3) 0.0259(16) Uani 1 1 d . . . . .
H21A H 1.143594 0.871145 0.965082 0.031 Uiso 1 1 calc R U . . .
H21B H 1.111603 0.630994 0.928784 0.031 Uiso 1 1 calc R U . . .
N2 N 1.2587(4) 1.1616(10) 0.90392(19) 0.0158(11) Uani 1 1 d . . . . .
H2A H 1.266802 1.210151 0.936527 0.024 Uiso 1 1 calc R U . . .
H2B H 1.205190 1.262209 0.887791 0.024 Uiso 1 1 calc R U . . .
H2C H 1.324703 1.184092 0.889564 0.024 Uiso 1 1 calc R U . . .
S3 S 0.92397(13) 0.9850(3) 0.78383(6) 0.0212(4) Uani 1 1 d . . . . .
O31 O 1.0112(4) 0.2621(8) 0.67043(17) 0.0187(10) Uani 1 1 d . . . . .
O32 O 1.0364(4) 0.6467(9) 0.63442(15) 0.0169(10) Uani 1 1 d . . . . .
C33 C 1.0298(5) 0.5027(13) 0.6717(2) 0.0131(12) Uani 1 1 d . . . . .
C32 C 1.0409(5) 0.6402(11) 0.7228(2) 0.0126(12) Uani 1 1 d . . . . .
H32 H 1.065109 0.512094 0.749493 0.015 Uiso 1 1 calc R U . . .
C31 C 0.9250(5) 0.7522(13) 0.7322(2) 0.0164(13) Uani 1 1 d . . . . .
H31A H 0.874453 0.604819 0.739028 0.020 Uiso 1 1 calc R U . . .
H31B H 0.894499 0.840337 0.701467 0.020 Uiso 1 1 calc R U . . .
N3 N 1.1236(4) 0.8556(10) 0.72070(19) 0.0116(10) Uani 1 1 d . . . . .
H3A H 1.150798 0.896202 0.752144 0.017 Uiso 1 1 calc R U . . .
H3B H 1.090055 0.999298 0.706332 0.017 Uiso 1 1 calc R U . . .
H3C H 1.180764 0.803506 0.702339 0.017 Uiso 1 1 calc R U . . .

loop_
_atom_site_aniso_label
_atom_site_aniso_U_11
_atom_site_aniso_U_22
_atom_site_aniso_U_33
_atom_site_aniso_U_23
_atom_site_aniso_U_13
_atom_site_aniso_U_12
As1 0.0183(3) 0.0247(4) 0.0195(4) 0.0002(3) 0.0053(2) -0.0004(3)
S1 0.0173(7) 0.0374(11) 0.0194(8) 0.0094(7) 0.0057(6) 0.0005(7)
O11 0.025(2) 0.018(2) 0.010(2) 0.0008(17) 0.0002(17) 0.0026(18)
O12 0.056(3) 0.020(3) 0.025(3) 0.005(2) 0.011(2) 0.014(2)
C13 0.019(3) 0.018(3) 0.012(3) 0.004(3) 0.001(2) 0.001(2)
C12 0.023(3) 0.019(3) 0.008(3) 0.000(3) 0.000(2) -0.004(3)
C11 0.020(3) 0.035(4) 0.018(3) 0.007(3) 0.006(3) 0.002(3)
N1 0.017(3) 0.032(3) 0.023(3) 0.021(3) 0.003(2) 0.009(3)
S2 0.0222(8) 0.0292(9) 0.0229(9) -0.0068(7) 0.0039(6) 0.0039(7)
O21 0.020(2) 0.016(2) 0.010(2) -0.0010(17) -0.0024(16) -0.0063(18)
O22 0.016(2) 0.017(2) 0.021(2) -0.0013(18) 0.0013(18) -0.0030(18)
C23 0.004(3) 0.018(3) 0.010(3) -0.002(2) -0.001(2) -0.002(2)
C22 0.021(3) 0.016(3) 0.010(3) 0.003(2) -0.002(2) -0.004(2)
C21 0.030(4) 0.031(4) 0.018(4) 0.002(3) 0.008(3) 0.005(3)
N2 0.019(2) 0.015(3) 0.014(2) -0.007(2) 0.0001(19) 0.001(2)
S3 0.0259(8) 0.0209(8) 0.0179(8) -0.0008(7) 0.0096(6) 0.0024(7)
O31 0.023(2) 0.012(2) 0.021(2) -0.0040(18) -0.0071(17) -0.0012(17)
O32 0.021(2) 0.021(3) 0.008(2) -0.0017(17) -0.0034(16) 0.0072(17)
C33 0.007(3) 0.017(3) 0.015(3) -0.007(2) -0.003(2) 0.004(2)
C32 0.015(3) 0.016(3) 0.006(3) -0.002(2) -0.002(2) -0.003(2)
C31 0.016(3) 0.018(3) 0.016(3) -0.001(3) 0.004(2) -0.005(2)
N3 0.015(2) 0.011(2) 0.009(2) -0.0021(19) -0.0001(19) 0.0004(19)

_geom_special_details            
;
 All esds (except the esd in the dihedral angle between two l.s. planes)
 are estimated using the full covariance matrix.  The cell esds are taken
 into account individually in the estimation of esds in distances, angles
 and torsion angles; correlations between esds in cell parameters are only
 used when they are defined by crystal symmetry.  An approximate (isotropic)
 treatment of cell esds is used for estimating esds involving l.s. planes.
;
loop_
_geom_bond_atom_site_label_1
_geom_bond_atom_site_label_2
_geom_bond_distance
_geom_bond_site_symmetry_2
_geom_bond_publ_flag
As1 S1 2.2393(16) . ?
As1 S2 2.2637(19) . ?
As1 S3 2.2408(18) . ?
S1 C11 1.831(7) . ?
O11 C13 1.247(8) . ?
O12 C13 1.242(9) . ?
C13 C12 1.547(8) . ?
C12 H12 1.0000 . ?
C12 C11 1.516(9) . ?
C12 N1 1.482(9) . ?
C11 H11A 0.9900 . ?
C11 H11B 0.9900 . ?
N1 H1A 0.9100 . ?
N1 H1B 0.9100 . ?
N1 H1C 0.9100 . ?
S2 C21 1.824(8) . ?
O21 C23 1.244(8) . ?
O22 C23 1.249(7) . ?
C23 C22 1.545(9) . ?
C22 H22 1.0000 . ?
C22 C21 1.507(9) . ?
C22 N2 1.487(8) . ?
C21 H21A 0.9900 . ?
C21 H21B 0.9900 . ?
N2 H2A 0.9100 . ?
N2 H2B 0.9100 . ?
N2 H2C 0.9100 . ?
S3 C31 1.827(6) . ?
O31 C33 1.247(8) . ?
O32 C33 1.248(8) . ?
C33 C32 1.541(8) . ?
C32 H32 1.0000 . ?
C32 C31 1.540(8) . ?
C32 N3 1.484(8) . ?
C31 H31A 0.9900 . ?
C31 H31B 0.9900 . ?
N3 H3A 0.9100 . ?
N3 H3B 0.9100 . ?
N3 H3C 0.9100 . ?

loop_
_geom_angle_atom_site_label_1
_geom_angle_atom_site_label_2
_geom_angle_atom_site_label_3
_geom_angle
_geom_angle_site_symmetry_1
_geom_angle_site_symmetry_3
_geom_angle_publ_flag
S1 As1 S2 96.67(7) . . ?
S1 As1 S3 93.35(6) . . ?
S3 As1 S2 97.90(7) . . ?
C11 S1 As1 96.9(2) . . ?
O11 C13 C12 117.9(6) . . ?
O12 C13 O11 125.5(6) . . ?
O12 C13 C12 116.5(6) . . ?
C13 C12 H12 109.8 . . ?
C11 C12 C13 107.2(5) . . ?
C11 C12 H12 109.8 . . ?
N1 C12 C13 109.1(5) . . ?
N1 C12 H12 109.8 . . ?
N1 C12 C11 111.0(5) . . ?
S1 C11 H11A 109.2 . . ?
S1 C11 H11B 109.2 . . ?
C12 C11 S1 112.0(5) . . ?
C12 C11 H11A 109.2 . . ?
C12 C11 H11B 109.2 . . ?
H11A C11 H11B 107.9 . . ?
C12 N1 H1A 109.5 . . ?
C12 N1 H1B 109.5 . . ?
C12 N1 H1C 109.5 . . ?
H1A N1 H1B 109.5 . . ?
H1A N1 H1C 109.5 . . ?
H1B N1 H1C 109.5 . . ?
C21 S2 As1 100.2(3) . . ?
O21 C23 O22 126.9(6) . . ?
O21 C23 C22 117.7(5) . . ?
O22 C23 C22 115.4(5) . . ?
C23 C22 H22 107.1 . . ?
C21 C22 C23 113.4(5) . . ?
C21 C22 H22 107.1 . . ?
N2 C22 C23 109.6(5) . . ?
N2 C22 H22 107.1 . . ?
N2 C22 C21 112.3(6) . . ?
S2 C21 H21A 108.6 . . ?
S2 C21 H21B 108.6 . . ?
C22 C21 S2 114.8(5) . . ?
C22 C21 H21A 108.6 . . ?
C22 C21 H21B 108.6 . . ?
H21A C21 H21B 107.5 . . ?
C22 N2 H2A 109.5 . . ?
C22 N2 H2B 109.5 . . ?
C22 N2 H2C 109.5 . . ?
H2A N2 H2B 109.5 . . ?
H2A N2 H2C 109.5 . . ?
H2B N2 H2C 109.5 . . ?
C31 S3 As1 100.1(2) . . ?
O31 C33 O32 125.3(6) . . ?
O31 C33 C32 118.5(6) . . ?
O32 C33 C32 116.2(6) . . ?
C33 C32 H32 110.3 . . ?
C31 C32 C33 106.8(4) . . ?
C31 C32 H32 110.3 . . ?
N3 C32 C33 108.8(5) . . ?
N3 C32 H32 110.3 . . ?
N3 C32 C31 110.2(5) . . ?
S3 C31 H31A 108.6 . . ?
S3 C31 H31B 108.6 . . ?
C32 C31 S3 114.6(4) . . ?
C32 C31 H31A 108.6 . . ?
C32 C31 H31B 108.6 . . ?
H31A C31 H31B 107.6 . . ?
C32 N3 H3A 109.5 . . ?
C32 N3 H3B 109.5 . . ?
C32 N3 H3C 109.5 . . ?
H3A N3 H3B 109.5 . . ?
H3A N3 H3C 109.5 . . ?
H3B N3 H3C 109.5 . . ?

loop_
_geom_torsion_atom_site_label_1
_geom_torsion_atom_site_label_2
_geom_torsion_atom_site_label_3
_geom_torsion_atom_site_label_4
_geom_torsion
_geom_torsion_site_symmetry_1
_geom_torsion_site_symmetry_2
_geom_torsion_site_symmetry_3
_geom_torsion_site_symmetry_4
_geom_torsion_publ_flag
As1 S1 C11 C12 -164.4(5) . . . . ?
As1 S2 C21 C22 86.0(5) . . . . ?
As1 S3 C31 C32 -79.1(4) . . . . ?
O11 C13 C12 C11 100.7(7) . . . . ?
O11 C13 C12 N1 -19.5(8) . . . . ?
O12 C13 C12 C11 -76.1(8) . . . . ?
O12 C13 C12 N1 163.6(6) . . . . ?
C13 C12 C11 S1 -174.4(5) . . . . ?
N1 C12 C11 S1 -55.3(7) . . . . ?
O21 C23 C22 C21 127.4(6) . . . . ?
O21 C23 C22 N2 1.1(7) . . . . ?
O22 C23 C22 C21 -52.5(7) . . . . ?
O22 C23 C22 N2 -178.8(5) . . . . ?
C23 C22 C21 S2 -61.3(7) . . . . ?
N2 C22 C21 S2 63.6(7) . . . . ?
O31 C33 C32 C31 -94.7(6) . . . . ?
O31 C33 C32 N3 146.4(5) . . . . ?
O32 C33 C32 C31 82.7(6) . . . . ?
O32 C33 C32 N3 -36.2(7) . . . . ?
C33 C32 C31 S3 -167.1(4) . . . . ?
N3 C32 C31 S3 -49.1(6) . . . . ?

_shelx_res_file                  
;
TITL TCJ00347_man2 in I2
    tcj00347_man2.res
    created by SHELXL-2018/3 at 12:25:02 on 26-Mar-2024
REM I2 (#5 in standard setting)
REM CrysAlisPro recorded range (K): Min=99.7; max=108.5; aver:104.1
CELL 1.54184 11.998115 5.100051 26.885704 90 93.7176 90
ZERR 4 0.000291 0.00013 0.000666 0 0.0022 0
LATT -2
SYMM -X,+Y,-Z
SFAC C H N O S As
UNIT 36 72 12 24 12 4

L.S. 10
PLAN  2
SIZE 0.03 0.04 0.14
TEMP -169
CONF
BOND
fmap 2
acta
MORE -1
BOND $H
TWIN -1 0 0 0 -1 0 0 0 -1 2
REM <olex2.extras>
REM <HklSrc "%.\\TCJ00347_man2.hkl">
REM </olex2.extras>

WGHT    0.065600    3.234400
BASF  -0.00434
FVAR       1.13289
AS1   6    0.931048    0.706849    0.848463    11.00000    0.01827    0.02474 =
         0.01947    0.00024    0.00534   -0.00041
S1    5    0.749826    0.757871    0.861393    11.00000    0.01729    0.03739 =
         0.01939    0.00940    0.00565    0.00049
O11   4    0.624422    0.523686    1.023089    11.00000    0.02452    0.01807 =
         0.00953    0.00078    0.00020    0.00263
O12   4    0.680879    0.154430    0.989625    11.00000    0.05600    0.01983 =
         0.02468    0.00528    0.01089    0.01387
C13   1    0.645983    0.383568    0.986950    11.00000    0.01861    0.01764 =
         0.01207    0.00424    0.00087    0.00079
C12   1    0.634789    0.507666    0.934355    11.00000    0.02260    0.01944 =
         0.00842   -0.00035   -0.00017   -0.00363
AFIX  13
H12   2    0.600870    0.378234    0.909869    11.00000   -1.20000
AFIX   0
C11   1    0.751454    0.578945    0.920482    11.00000    0.02009    0.03503 =
         0.01751    0.00675    0.00622    0.00217
AFIX  23
H11A  2    0.796010    0.416757    0.917816    11.00000   -1.20000
H11B  2    0.788015    0.688302    0.947240    11.00000   -1.20000
AFIX   0
N1    3    0.562979    0.743744    0.935638    11.00000    0.01746    0.03218 =
         0.02346    0.02060    0.00326    0.00922
AFIX 137
H1A   2    0.541629    0.793475    0.903936    11.00000   -1.50000
H1B   2    0.601831    0.876310    0.951387    11.00000   -1.50000
H1C   2    0.501388    0.706384    0.952379    11.00000   -1.50000
AFIX   0
S2    5    0.997353    0.990655    0.907993    11.00000    0.02224    0.02923 =
         0.02288   -0.00678    0.00386    0.00390
O21   4    1.226896    0.967441    0.813047    11.00000    0.01968    0.01559 =
         0.00988   -0.00098   -0.00235   -0.00629
O22   4    1.178965    0.567504    0.837607    11.00000    0.01561    0.01677 =
         0.02085   -0.00131    0.00131   -0.00297
C23   1    1.209131    0.799393    0.845130    11.00000    0.00426    0.01761 =
         0.01001   -0.00240   -0.00109   -0.00197
C22   1    1.225299    0.881108    0.900467    11.00000    0.02131    0.01621 =
         0.00979    0.00306   -0.00198   -0.00398
AFIX  13
H22   2    1.289148    0.776044    0.915648    11.00000   -1.20000
AFIX   0
C21   1    1.125440    0.822341    0.929846    11.00000    0.03014    0.03068 =
         0.01774    0.00204    0.00756    0.00481
AFIX  23
H21A  2    1.143594    0.871145    0.965082    11.00000   -1.20000
H21B  2    1.111603    0.630994    0.928784    11.00000   -1.20000
AFIX   0
N2    3    1.258743    1.161600    0.903923    11.00000    0.01872    0.01498 =
         0.01365   -0.00741    0.00013    0.00052
AFIX 137
H2A   2    1.266802    1.210151    0.936527    11.00000   -1.50000
H2B   2    1.205190    1.262209    0.887791    11.00000   -1.50000
H2C   2    1.324703    1.184092    0.889564    11.00000   -1.50000
AFIX   0
S3    5    0.923974    0.985048    0.783827    11.00000    0.02595    0.02088 =
         0.01791   -0.00084    0.00965    0.00238
O31   4    1.011166    0.262139    0.670434    11.00000    0.02257    0.01191 =
         0.02061   -0.00399   -0.00711   -0.00124
O32   4    1.036355    0.646669    0.634424    11.00000    0.02083    0.02144 =
         0.00793   -0.00170   -0.00335    0.00716
C33   1    1.029809    0.502736    0.671681    11.00000    0.00659    0.01742 =
         0.01490   -0.00660   -0.00304    0.00444
C32   1    1.040917    0.640235    0.722783    11.00000    0.01534    0.01599 =
         0.00615   -0.00194   -0.00189   -0.00258
AFIX  13
H32   2    1.065109    0.512094    0.749493    11.00000   -1.20000
AFIX   0
C31   1    0.924953    0.752221    0.732224    11.00000    0.01589    0.01756 =
         0.01622   -0.00134    0.00416   -0.00515
AFIX  23
H31A  2    0.874453    0.604819    0.739028    11.00000   -1.20000
H31B  2    0.894499    0.840337    0.701467    11.00000   -1.20000
AFIX   0
N3    3    1.123631    0.855638    0.720698    11.00000    0.01456    0.01129 =
         0.00873   -0.00214   -0.00007    0.00040
AFIX 137
H3A   2    1.150798    0.896202    0.752144    11.00000   -1.50000
H3B   2    1.090055    0.999298    0.706332    11.00000   -1.50000
H3C   2    1.180764    0.803506    0.702339    11.00000   -1.50000
AFIX   0
HKLF 4


REM  TCJ00347_man2 in I2
REM wR2 = 0.1028, GooF = S = 1.075, Restrained GooF = 1.074 for all data
REM R1 = 0.0391 for 2811 Fo > 4sig(Fo) and 0.0413 for all 2977 data
REM 203 parameters refined using 1 restraints

END

WGHT      0.0656      3.2344

REM Highest difference peak  0.919,  deepest hole -0.345,  1-sigma level  0.116
Q1    1   1.0834  0.6913  1.0121  11.00000  0.05    0.92
Q2    1   0.7384  0.7660  0.8081  11.00000  0.05    0.70
;
_shelx_res_checksum              46527
_shelx_hkl_file                  
;
   0  -6   0 1109.95 81.7444  30
   0  -6   2 87.0988 46.4614  30
   0  -6  -4 342.631 36.4081  31
   0  -6   4 473.037 53.3809  30
   0  -6  -6 808.296 70.8188  30
   0  -6  -6 682.289 48.7337  31
   0  -5   1 3306.44 159.895  31
   0  -5  -1 3265.64 164.910  31
   0  -5   3 1994.96 112.335  31
   0  -5   5 494.878 80.2605  30
   0  -5   5 514.699 58.9951  31
   0  -5  -7 3485.50 229.555  14
   0  -5  -7 3451.85 173.778  38
   0  -5   7 3465.81 175.959  30
   0  -5   9 1571.76 107.575  30
   0  -5  -9 1465.74 105.458  38
   0  -5  -9 1776.40 187.892  14
   0  -5  11 1300.86 93.1979  30
   0  -5 -11 1317.01 178.084  14
   0  -5  13 1124.17 83.5194  30
   0  -5  15 102.878 45.3719  30
   0  -5  15 140.121 53.6875  26
   0  -5  17 757.001 65.6101  26
   0  -4   0 13709.8 518.627  38
   0  -4   0 13513.2 519.771  14
   0  -4   0 14596.9 553.958   9
   0  -4   2 2148.72 163.590   9
   0  -4   2 2003.69 132.975  38
   0  -4  -2 1913.96 184.201  14
   0  -4  -2 1932.61 132.302  38
   0  -4  -4 2893.63 165.132  38
   0  -4   4 2815.87 147.415  31
   0  -4   4 3451.26 209.014   9
   0  -4  -4 2976.04 222.940  14
   0  -4  -6 1461.16 188.377  14
   0  -4  -6 1152.36 107.688  38
   0  -4   6 1526.14 148.775   9
   0  -4   6 1118.86 84.9224  31
   0  -4  -8 1129.88 108.785  38
   0  -4   8 1378.25 151.235   9
   0  -4   8 1056.01 116.936  36
   0  -4  -8 1301.61 194.581  14
   0  -4   8 1239.30 86.0275  31
   0  -4  10 1015.03 127.385  36
   0  -4  10 986.951 91.5779  30
   0  -4 -10 1220.11 201.206  14
   0  -4 -10 1163.17 107.891  38
   0  -4  12 144.685 41.3518  23
   0  -4  12 175.258 55.2016  30
   0  -4 -12 130.858 73.4792  38
   0  -4  12 191.796 111.233  36
   0  -4 -12 226.381 186.784  14
   0  -4  12 175.801 85.6703  27
   0  -4  14 1994.92 138.550  12
   0  -4  14 1643.87 158.537  36
   0  -4  14 1859.08 99.1194  23
   0  -4 -14 1538.50 126.290  38
   0  -4  14 1927.62 115.937  30
   0  -4  14 1719.80 132.499  27
   0  -4  16 2238.46 180.011  36
   0  -4  16 2450.53 134.294  30
   0  -4  16 2684.98 155.342  12
   0  -4  16 2420.94 151.304  27
   0  -4 -18 231.708 174.598  14
   0  -4  18 234.552 85.1449  27
   0  -4  18 313.645 87.9037  12
   0  -4  18 242.399 54.2343  30
   0  -4  18 299.227 66.3309  26
   0  -4  18 258.126 113.445  36
   0  -4  20 2471.69 137.502  12
   0  -4  20 2351.09 124.868  26
   0  -4  20 2299.09 164.546  36
   0  -4  22 81.8940 90.5267  36
   0  -4  22 136.338 44.9412  26
   0  -4  22 223.966 65.4241  12
   0  -4  24 665.600 90.6057  36
   0  -3  -1 2955.09 158.444   9
   0  -3   1 2479.51 169.193  14
   0  -3   1 2730.17 201.144   7
   0  -3  -1 2720.88 182.010  14
   0  -3  -1 2449.08 208.957   7
   0  -3   1 2792.42 163.710   9
   0  -3  -3 14926.5 535.878   9
   0  -3   3 14605.1 511.391  12
   0  -3   3 14658.0 557.424   9
   0  -3  -3 14445.4 590.332   7
   0  -3  -3 13998.2 542.638  14
   0  -3  -5 1427.61 168.815  14
   0  -3  -5 1224.47 95.5992   9
   0  -3   5 1721.78 136.925   9
   0  -3  -5 1302.43 193.804   7
   0  -3   5 1743.12 105.817  38
   0  -3  -7 10705.2 489.259   7
   0  -3   7 11845.0 456.060   9
   0  -3  -7 10404.5 437.328  14
   0  -3   7 10832.8 403.393  35
   0  -3   9 1994.17 103.226  31
   0  -3   9 1983.70 129.887  27
   0  -3  11 3999.53 214.788   9
   0  -3  11 3740.25 186.798  27
   0  -3  11 3321.45 165.933  30
   0  -3  11 3650.85 173.091  12
   0  -3  13 5343.84 223.856  12
   0  -3  13 4877.50 211.744  30
   0  -3  13 5813.69 271.884   9
   0  -3  13 4712.24 197.270  23
   0  -3  13 4440.59 230.247  27
   0  -3 -13 5486.04 286.143  14
   0  -3 -15 2395.97 218.328  14
   0  -3  15 2406.50 161.373  27
   0  -3  15 2420.08 119.007  23
   0  -3  15 2346.97 145.544  12
   0  -3  15 2187.60 127.505  30
   0  -3 -17 3853.01 309.496   8
   0  -3  17 3924.17 188.954  30
   0  -3  17 3919.47 215.165  27
   0  -3 -17 4193.07 271.798  14
   0  -3  17 4078.09 203.465  12
   0  -3  17 4222.26 179.700  23
   0  -3  19 2629.46 155.158  12
   0  -3 -19 2542.62 228.937  14
   0  -3  19 2460.61 137.603  26
   0  -3  19 2515.84 134.607  30
   0  -3  19 2026.65 162.693  27
   0  -3 -19 2050.45 244.399   8
   0  -3  21 939.323 85.7442  26
   0  -3  21 903.635 104.483  12
   0  -3  21 810.568 119.141  27
   0  -3 -21 1131.91 186.691  14
   0  -3  23 835.320 93.4180  12
   0  -3  23 657.226 68.2746  26
   0  -3  23 711.095 134.448  36
   0  -3  25 351.763 71.0904  12
   0  -3  25 435.495 110.880  36
   0  -3  27 1414.22 118.044  36
   0  -2   0 7888.45 333.880   7
   0  -2   0 8185.91 288.005  12
   0  -2   2 753.608 64.3614  12
   0  -2  -2 633.608 67.6203   9
   0  -2   2 701.048 118.912   7
   0  -2  -2 757.621 145.691   7
   0  -2   2 822.778 80.8222   9
   0  -2  -4 18286.6 626.312  14
   0  -2   4 17380.4 615.762   7
   0  -2  -4 19312.0 617.164   9
   0  -2   4 17099.7 591.854   3
   0  -2  -4 17254.9 660.392   7
   0  -2   4 19161.2 636.948   9
   0  -2  -6 15133.7 521.406   9
   0  -2  -8 7885.63 363.880   7
   0  -2 -10 35018.4 1230.58   7
   0  -2 -10 34050.2 1181.19  14
   0  -2  10 34876.4 1189.72   9
   0  -2 -12 1417.97 163.196  14
   0  -2  12 1409.03 111.866   9
   0  -2 -12 1297.71 188.944   7
   0  -2  14 8350.07 350.463   9
   0  -2  14 8218.14 336.183  27
   0  -2 -14 8668.12 362.146  14
   0  -2  16 760.373 63.6358  23
   0  -2  16 836.443 128.795   5
   0  -2  16 834.785 173.511  40
   0  -2  16 787.152 72.7565  26
   0  -2  16 638.393 67.1864  30
   0  -2 -16 669.726 159.689  14
   0  -2  16 781.908 111.021  27
   0  -2  18 592.408 112.456  27
   0  -2  18 371.484 126.385   5
   0  -2  18 392.755 185.754  40
   0  -2 -18 248.266 153.497  14
   0  -2  18 401.376 63.2008  26
   0  -2 -20 5000.07 264.782  14
   0  -2  20 4607.88 202.807  26
   0  -2  20 4319.89 288.712  40
   0  -2  20 4336.01 302.572   3
   0  -2  20 4990.50 256.014   5
   0  -2  20 4633.10 242.108  27
   0  -2 -22 581.037 203.932   8
   0  -2 -22 564.894 155.719  14
   0  -2  22 295.277 150.665   3
   0  -2  22 339.750 60.5053  26
   0  -2  22 331.185 118.294  27
   0  -2  22 384.141 144.224   5
   0  -2 -24 2479.34 286.567   8
   0  -2  24 2849.92 199.649   5
   0  -2  24 2679.48 189.809  36
   0  -2  26 3663.37 205.887  36
   0  -2  26 3739.84 217.763   5
   0  -2  28 261.819 91.0845  36
   0  -2  28 187.974 59.1687  12
   0  -2  30 144.171 70.9867  46
   0  -2  30 22.8008 61.6281  36
   0  -1   1 23680.6 795.397   7
   0  -1   3 52381.7 1731.63   2
   0  -1   3 52891.7 1726.31   7
   0  -1  -5 4688.07 224.395   7
   0  -1   5 4584.38 204.562   2
   0  -1  -7 26834.0 899.021   7
   0  -1   7 26550.0 873.287   9
   0  -1   7 25562.5 846.123  10
   0  -1   7 24959.9 894.150   2
   0  -1   9 65518.9 2218.98   9
   0  -1  -9 68721.9 2247.75   7
   0  -1   9 66741.3 2252.65   2
   0  -1   9 67635.3 2199.13  10
   0  -1 -11 4281.50 206.002  14
   0  -1  11 4196.29 243.033   2
   0  -1 -11 4425.64 234.661   7
   0  -1  11 4423.01 183.801   9
   0  -1  11 3992.33 165.903  10
   0  -1 -13 11382.2 464.499   7
   0  -1  13 11788.5 420.332   9
   0  -1  13 11247.7 406.341  10
   0  -1 -13 11179.9 428.510  14
   0  -1  13 11604.4 488.693   2
   0  -1  15 526.860 65.9103  10
   0  -1  15 705.724 172.178   2
   0  -1 -15 670.136 126.951  14
   0  -1  17 7880.05 290.446  26
   0  -1 -17 7709.68 322.356  14
   0  -1  17 7352.71 328.437   5
   0  -1  17 7860.10 409.105   2
   0  -1  17 7535.05 355.851  40
   0  -1 -19 1942.73 156.649  14
   0  -1  19 1950.68 103.959  26
   0  -1  19 1608.34 161.284  43
   0  -1  19 1862.07 227.598  40
   0  -1  19 1806.98 237.519   2
   0  -1  19 1767.79 169.260   5
   0  -1  21 1587.37 177.813   5
   0  -1  21 1745.62 232.783  40
   0  -1  23 11563.5 476.407   5
   0  -1  23 10629.3 538.712   3
   0  -1  23 11977.0 510.364  40
   0  -1 -23 10534.4 608.954   8
   0  -1  25 1654.01 220.052   3
   0  -1  25 2023.04 192.095   5
   0  -1 -25 1810.77 261.073   8
   0  -1  25 1795.32 252.727  40
   0  -1  25 1934.30 229.046  44
   0  -1  25 1675.26 148.294  36
   0  -1  27 1276.98 124.096  36
   0  -1  27 1494.75 190.743  44
   0  -1  29 100.540 131.463   5
   0  -1  29 64.1138 67.8631  36
   0  -1  31 577.576 118.666   5
   0  -1  31 719.042 90.8547  46
   0   0  -2 4252.09 148.426   7
   0   0  -4 27555.2 878.150  11
   0   0   4 25930.0 873.729   9
   0   0  -4 27083.4 882.457   7
   0   0  -6 6301.83 226.784   7
   0   0  -6 6712.82 216.764  11
   0   0  -8 157.295 81.8492   7
   0   0  -8 113.633 54.7125  11
   0   0   8 211.189 114.324   2
   0   0 -10 3689.95 156.535  11
   0   0  10 3522.44 218.563   2
   0   0  12 12669.6 510.265   2
   0   0 -12 12404.3 443.760  11
   0   0  14 26115.9 1010.60   2
   0   0  14 28328.6 958.739  10
   0   0  16 25000.3 946.095   2
   0   0  16 24769.5 879.737  10
   0   0  18 16.4390 168.138   2
   0   0  18 144.734 124.172  43
   0   0  18 122.813 98.4268  10
   0   0  18 183.844 89.3176  27
   0   0  20 947.864 213.627   2
   0   0  20 788.891 126.110  10
   0   0  20 560.763 146.005  43
   0   0 -22 416.662 187.695   8
   0   0  22 412.599 153.153  43
   0   0 -24 3737.21 334.753   8
   0   0 -26 559.234 182.149   8
   0   0  26 338.287 165.172   3
   0   0  28 367.224 217.116  44
   0   0  30 1000.77 192.952  44
   0   0  30 855.058 104.591  46
   0   0  32 2056.26 117.327  46
   0   1   1 22889.6 765.772  10
   0   1  -1 22940.1 757.023  10
   0   1  -3 55394.6 1806.06   8
   0   1   3 54638.6 1807.78   2
   0   1   5 4356.65 199.464   2
   0   1  -5 4747.09 193.314   8
   0   1   7 25090.7 872.734   2
   0   1   9 71062.6 2378.55   2
   0   1  11 3721.02 232.420   2
   0   1  13 10281.4 460.402   2
   0   1  13 10732.0 428.330  10
   0   1  15 788.167 133.451  10
   0   1 -15 590.671 150.412   8
   0   1 -15 579.263 88.5214  11
   0   1  15 645.692 174.447   2
   0   1  17 7927.30 395.260   2
   0   1 -17 6604.17 383.140   8
   0   1  17 7652.88 341.681  10
   0   1  17 6815.58 334.699  40
   0   1  17 6680.03 308.339   5
   0   1  17 6652.30 317.740  43
   0   1 -17 6965.16 295.056  11
   0   1  19 1868.94 183.080  10
   0   1  19 1560.59 165.926   5
   0   1 -19 1810.47 139.039  11
   0   1  19 1721.40 161.577  33
   0   1 -19 1546.74 215.439   8
   0   1  19 1588.07 215.917  40
   0   1  19 1949.66 242.869   2
   0   1  21 1798.15 185.107   5
   0   1  21 1698.10 172.823  33
   0   1  21 1754.44 184.537  10
   0   1  21 1923.82 238.141  40
   0   1 -21 1777.06 231.415   8
   0   1  23 11996.7 517.891  40
   0   1  23 11999.9 456.242  33
   0   1  23 10868.5 550.779   3
   0   1  23 11586.4 484.457   5
   0   1 -23 10452.6 575.172   8
   0   1  25 2234.11 203.078   5
   0   1  25 1959.23 163.758  33
   0   1 -25 2013.44 245.276   8
   0   1  25 1963.29 229.225   3
   0   1  25 2173.28 259.964  40
   0   1  27 1818.90 141.174  46
   0   1  27 1898.30 190.137   5
   0   1  29 32.8829 79.0356  46
   0   1  29 51.1439 134.039   5
   0   1  29 232.590 219.584  44
   0   1  31 683.169 75.4683  46
   0   1  31 735.849 123.478   5
   0   1  31 798.905 183.823  44
   0   2   0 8047.98 299.162  10
   0   2   2 839.386 89.4556  10
   0   2   4 16718.2 597.779  10
   0   2   6 13807.8 515.304  10
   0   2   8 7999.62 344.162  10
   0   2  10 33293.2 1170.33  10
   0   2 -10 33207.0 1152.67   8
   0   2 -12 1270.24 139.885   8
   0   2  12 1374.87 159.256  10
   0   2  14 8231.01 351.614  43
   0   2 -14 7659.62 378.205   8
   0   2  14 8513.92 388.373  10
   0   2  16 721.684 132.885   5
   0   2  16 781.705 154.958  43
   0   2  18 97.9324 151.874  10
   0   2  18 115.010 122.990   5
   0   2  18 118.654 186.533  40
   0   2 -18 165.470 89.8294  11
   0   2  20 5146.61 314.290  10
   0   2  20 4747.98 228.542  46
   0   2  20 4526.03 302.930   3
   0   2  20 4834.16 260.567   5
   0   2  20 4424.65 294.336  40
   0   2  20 5161.64 273.598  33
   0   2 -20 5295.97 255.158  11
   0   2  22 399.521 154.765   3
   0   2  22 486.912 159.586  10
   0   2  22 224.764 198.353  40
   0   2  22 366.658 94.7065  46
   0   2  22 442.334 145.470   5
   0   2  22 385.789 168.144  33
   0   2  24 2599.99 156.700  46
   0   2  24 2991.11 221.138  33
   0   2  24 2954.71 205.404   5
   0   2  26 3558.83 223.821  33
   0   2  26 3729.88 220.048   5
   0   2  26 3792.88 307.016  44
   0   2  28 265.450 213.750  44
   0   2  28 204.179 115.974   5
   0   2  30 16.4683 88.9566   5
   0   2 -30 25.9638 84.1437  15
   0   2  30 140.457 173.043  44
   0   3  -1 3134.69 151.406  17
   0   3  -3 12806.9 469.121  15
   0   3  -5 1631.83 112.845  15
   0   3   5 1446.11 143.465  10
   0   3  -7 10880.7 419.944  15
   0   3   7 10865.9 455.757  10
   0   3  -9 2074.62 145.218  15
   0   3   9 1966.23 185.165  10
   0   3  11 3981.03 265.620  10
   0   3 -11 3876.27 212.929  15
   0   3  13 5506.35 330.561  10
   0   3 -13 5704.29 281.250  15
   0   3  15 1897.42 214.273  10
   0   3  15 2385.91 268.594  44
   0   3 -15 2105.93 174.949  15
   0   3  17 4244.28 297.793  10
   0   3  17 4521.02 325.666  44
   0   3 -17 3731.07 240.954  15
   0   3  19 2671.27 285.066  44
   0   3 -19 2502.20 179.576  11
   0   3 -19 2501.55 200.660  15
   0   3  21 988.816 255.164  44
   0   3 -21 903.089 140.870  15
   0   3 -23 891.115 131.444  15
   0   3  23 827.323 182.965  33
   0   3  23 852.802 239.569  44
   0   3  25 409.328 160.806  33
   0   3  25 506.154 99.2087  24
   0   3 -25 471.891 104.580  15
   0   3  25 528.472 209.012  44
   0   3 -27 1345.58 120.252  15
   0   3  27 1481.35 196.774  44
   0   3  27 1421.27 101.498  24
   0   4   0 15162.6 549.580  24
   0   4  -2 2075.74 138.077  24
   0   4   2 2127.11 147.637  24
   0   4   4 3165.36 177.746  24
   0   4   6 1681.76 137.581  24
   0   4   6 1372.79 177.303  33
   0   4  -8 1124.30 118.209  19
   0   4   8 1158.83 176.278  33
   0   4   8 1313.05 137.880  24
   0   4  10 1727.65 153.906  24
   0   4  10 1488.31 195.374  33
   0   4  12 326.386 180.895  33
   0   4  12 362.008 130.306  24
   0   4  14 2106.18 175.887  24
   0   4  14 1714.29 214.928  33
   0   4  16 2905.41 198.689  24
   0   4  16 2551.32 233.513  33
   0   4  18 287.087 187.538  33
   0   4  20 2375.41 211.359  33
   0   4  22 112.317 97.7940  24
   0   4  22 59.9763 150.814  33
   0   4  24 822.917 92.1996  24
   0   5   1 4145.78 199.958  24
   0   5   3 2581.37 156.473  24
   0   5  -5 582.651 121.986  19
   0   5   5 642.236 108.579  24
   0   5   7 3799.22 196.136  24
   0   5  -7 3982.24 194.788  19
   0   5   9 1855.74 145.776  24
   0   5  11 1094.48 174.310  33
   0   5  11 1329.38 130.370  24
   0   5  13 1336.12 130.594  24
   0   5  13 974.731 176.008  33
   0   5  15 66.0070 147.708  33
   0   5  15 114.034 97.9815  24
   0   5  17 969.224 106.314  24
   0   5  17 1013.35 93.0695  29
   0   6   0 1440.31 108.400  19
   0   6   2 78.2318 58.2899  29
   0   6   2 156.454 90.9124  19
   0   6  -2 5.90002 80.3257  19
   0   6   4 658.317 98.8225  19
   0   6   4 497.748 74.7994  29
   0   6   6 1021.82 89.3103  29
  -1  -6   5 362.507 50.6177  30
  -1  -6   3 1166.73 78.2678  30
   1  -6  -3 990.396 82.1938  30
   1  -6  -1 161.958 53.2281  30
  -1  -6  -1 315.780 38.6175  31
   1  -6   1 368.508 55.3010  30
  -1  -6  -3 1066.76 64.4868  31
  -1  -6  -3 1258.79 81.8105  30
   1  -6   3 1171.86 76.7832  30
   1  -6   5 254.291 43.9447  30
  -1  -6  -5 229.522 39.6696  31
  -1  -6  -5 180.504 48.6659  30
  -1  -5  18 187.391 44.4317  26
  -1  -5  16 134.340 52.3596  26
  -1  -5  16 158.440 46.5397  30
  -1  -5  14 195.717 59.9334  26
   1  -5 -14 145.064 141.942  14
  -1  -5  14 209.597 53.1380  30
   1  -5 -12 217.323 150.292  14
  -1  -5  12 240.208 57.0310  30
  -1  -5  12 129.930 36.5998  23
  -1  -5  10 6917.20 263.264  23
   1  -5 -10 6941.89 329.698  14
  -1  -5  10 7123.51 284.254  30
   1  -5  -8 1847.83 195.505  14
  -1  -5   8 2388.70 134.827  30
   1  -5  -6 2891.16 212.396  14
  -1  -5   6 2906.17 163.236  30
  -1  -5   6 2984.02 142.784  31
   1  -5  -4 2258.25 182.006  14
  -1  -5   4 2333.96 144.331  30
  -1  -5   4 2370.40 127.803  31
  -1  -5   2 188.361 59.1849  31
   1  -5   0 118.362 48.5133  31
  -1  -5   0 129.539 59.5012  31
   1  -5   2 1483.79 92.6236  31
  -1  -5  -4 358.472 79.9466  38
  -1  -5  -6 6498.66 274.192  38
   1  -5   6 6175.78 270.468  30
  -1  -5  -8 340.406 77.3793  38
   1  -5   8 430.609 69.7350  30
  -1  -5 -10 654.955 83.4524  38
   1  -5  10 783.555 74.7050  30
  -1  -5 -12 2225.33 129.239  38
   1  -5  12 2419.52 122.774  30
   1  -5  14 102.225 43.2071  30
  -1  -5 -14 28.8855 47.3994  38
   1  -5  16 1944.67 103.619  26
   1  -5  18 296.695 45.5166  26
  -1  -4  23 2543.72 117.085  26
  -1  -4  23 2577.40 149.723  36
  -1  -4  21 1796.06 143.910  36
  -1  -4  21 1865.37 104.472  26
  -1  -4  19 1631.57 106.776  26
   1  -4 -19 2055.60 204.837  14
  -1  -4  19 1792.73 118.192  12
  -1  -4  19 1794.87 150.301  36
  -1  -4  17 10406.0 415.571  30
  -1  -4  17 10764.5 400.595  23
  -1  -4  17 10634.6 414.117  26
  -1  -4  17 11233.9 450.201  36
   1  -4 -17 12319.3 478.974  14
  -1  -4  17 11631.6 418.544  12
  -1  -4  15 1317.11 115.286  12
  -1  -4  15 1261.74 85.8321  23
  -1  -4  15 1405.69 101.645  30
  -1  -4  15 1642.45 155.036  36
  -1  -4  13 1568.26 109.263  30
  -1  -4  13 1702.05 124.217  12
  -1  -4  13 1520.68 92.9356  23
  -1  -4  13 1531.25 152.806  36
  -1  -4  11 3776.78 188.423  12
  -1  -4  11 4075.49 218.900  36
   1  -4 -11 3941.02 268.987  14
  -1  -4  11 3778.45 186.688  30
  -1  -4   9 5054.83 225.052  30
   1  -4  -9 5097.06 226.690  38
  -1  -4   9 4792.39 209.811  31
   1  -4  -9 5099.57 294.189  14
  -1  -4   9 4699.61 239.376  36
   1  -4  -7 4532.47 272.693  14
   1  -4  -7 4059.01 202.441  38
   1  -4  -7 4314.34 322.524   7
  -1  -4   7 4655.02 197.314  31
   1  -4  -5 543.672 195.043   7
  -1  -4   5 526.715 77.6574  35
   1  -4  -5 432.986 73.9092  38
   1  -4  -5 619.944 175.324  14
  -1  -4   5 441.294 65.5603  31
   1  -4  -3 3440.72 194.756   9
   1  -4  -3 3488.69 280.519   7
  -1  -4   3 3306.54 168.465  35
  -1  -4   3 3671.44 186.771  38
   1  -4  -3 3451.73 173.950  38
   1  -4  -3 3417.93 232.546  14
   1  -4  -1 9010.99 392.893   9
   1  -4  -1 9024.25 357.800  38
  -1  -4   1 9685.45 371.806  38
   1  -4  -1 8588.82 379.547  14
  -1  -4  -1 495.081 139.916  14
  -1  -4  -1 584.706 90.6041  38
   1  -4   1 509.865 105.978   9
  -1  -4  -3 4962.68 228.664  38
   1  -4   3 5325.17 272.460   9
  -1  -4  -3 5145.07 261.951  14
   1  -4   5 1473.57 122.404  27
  -1  -4  -5 1630.06 187.734  14
   1  -4   5 1469.11 94.1068  31
   1  -4   5 1817.64 162.823   9
  -1  -4  -5 1585.61 121.513  38
  -1  -4  -7 773.868 100.188  38
  -1  -4  -7 862.895 180.961  14
   1  -4   7 850.948 129.281   9
   1  -4   7 944.648 98.0399  12
   1  -4   7 856.314 106.163  27
  -1  -4  -9 4887.40 286.457  14
   1  -4   9 5675.41 291.387   9
   1  -4   9 5065.05 235.385  27
   1  -4   9 5056.67 223.537  12
  -1  -4  -9 4928.44 241.791  38
   1  -4   9 4935.86 221.718  30
   1  -4  11 144.338 55.2965  30
   1  -4  11 46.3847 93.3082  27
  -1  -4 -11 4.22933 74.6259  38
  -1  -4 -11 201.106 178.903  14
   1  -4  11 65.1701 105.826  36
   1  -4  13 8212.06 320.616  30
   1  -4  13 8429.65 341.784  27
   1  -4  13 7638.09 359.418  36
   1  -4  15 4641.33 249.634  36
   1  -4  15 4703.91 226.939  27
   1  -4  15 4621.12 203.514  30
  -1  -4 -17 1811.59 210.567  14
   1  -4  17 1668.97 153.519  36
   1  -4  17 1685.10 108.431  26
  -1  -4 -17 1201.44 111.626  38
   1  -4  17 1485.59 97.0191  30
   1  -4  17 1532.31 126.777  27
   1  -4  19 2569.82 170.168  36
   1  -4  19 2578.20 126.076  26
   1  -4  19 2347.10 145.006  27
   1  -4  21 1320.52 99.3797  12
   1  -4  21 1184.95 101.216  27
   1  -4  21 1204.62 126.128  36
   1  -4  21 1156.32 78.1203  26
   1  -4  23 64.7220 82.0520  36
   1  -4  23 83.7206 57.9872  12
   1  -4  23 62.1300 34.5535  26
  -1  -3  28 301.337 78.2094  36
  -1  -3  26 1276.47 121.588  36
  -1  -3  24 1237.47 139.183  36
  -1  -3  24 1039.39 89.4245  12
  -1  -3  24 1067.11 80.9321  26
   1  -3 -22 650.929 166.314  14
  -1  -3  22 584.626 87.1537  12
  -1  -3  22 629.353 142.634  36
  -1  -3  22 622.328 71.1359  26
   1  -3 -20 4001.55 259.269  14
  -1  -3  20 3698.12 184.907  12
   1  -3 -20 3314.99 305.996   8
  -1  -3  20 3801.95 179.167  26
  -1  -3  20 3434.17 197.876  27
  -1  -3  18 5287.00 226.760  12
  -1  -3  18 4906.62 208.391  23
  -1  -3  18 4606.35 217.979  30
  -1  -3  18 4721.84 217.461  26
   1  -3 -18 4913.25 291.770  14
  -1  -3  18 4638.29 234.937  27
  -1  -3  16 3913.83 215.560  27
  -1  -3  16 4299.87 189.959  23
  -1  -3  16 4686.57 210.507  12
  -1  -3  16 4679.16 255.408  36
   1  -3 -16 4780.07 285.418  14
  -1  -3  16 4388.51 202.596  30
  -1  -3  14 11109.4 416.214  30
  -1  -3  14 11139.6 403.935  23
   1  -3 -14 11520.8 476.421  14
  -1  -3  14 11293.2 417.250  12
  -1  -3  14 10765.9 457.847  36
  -1  -3  14 10517.8 423.773  27
   1  -3 -14 11159.1 539.715   7
   1  -3 -12 343.572 190.639   7
  -1  -3  12 348.076 58.8817  30
  -1  -3  12 346.730 79.5113  12
  -1  -3  12 342.564 86.6856  27
  -1  -3  10 1421.55 106.723  35
  -1  -3  10 1581.76 105.889  12
  -1  -3  10 1339.26 94.5191  30
  -1  -3  10 1275.03 85.0220  31
   1  -3  -8 10504.6 453.813  14
  -1  -3   8 11479.1 409.750  31
  -1  -3   8 11826.9 462.924   9
  -1  -3   8 11572.0 411.825  12
  -1  -3   8 10619.3 429.983  36
   1  -3  -8 10515.3 509.831   7
  -1  -3   8 11477.9 419.756  35
  -1  -3   6 112.222 49.6988  35
   1  -3  -6 112.951 52.2355   9
  -1  -3   6 192.289 68.2024  12
   1  -3  -6 191.146 168.831   7
  -1  -3   6 153.993 56.6083  38
  -1  -3   6 133.947 78.5751   9
   1  -3  -6 150.615 146.776  14
  -1  -3   6 201.748 47.1281  31
  -1  -3   4 3679.00 181.727  38
   1  -3  -4 4393.67 199.610   9
   1  -3  -4 3986.47 235.962  14
  -1  -3   4 4324.85 214.873   9
   1  -3  -4 4125.41 275.921   7
   1  -3  -2 5720.17 278.981  14
   1  -3  -2 5830.68 321.086   7
   1  -3  -2 6143.79 266.353   9
  -1  -3   2 5927.60 267.250   9
   1  -3   0 18932.3 766.549   7
   1  -3   0 21970.5 751.887   9
   1  -3   0 20004.2 725.259  14
  -1  -3   0 19805.7 715.268  14
  -1  -3   0 21773.8 737.569   9
   1  -3   2 9596.42 343.664  12
   1  -3   2 8661.70 397.659   7
   1  -3   2 9535.78 392.176   9
   1  -3   2 8612.31 361.601  14
  -1  -3  -2 9836.40 368.426   9
  -1  -3  -2 9485.73 372.719  14
   1  -3   4 1638.98 143.714   7
   1  -3   4 1707.41 106.425  12
   1  -3   4 1944.72 147.168   9
  -1  -3  -4 1824.72 171.035  14
   1  -3   6 5989.84 234.990  12
  -1  -3  -6 5240.78 274.902  14
   1  -3   6 6119.83 287.965   9
   1  -3   8 1295.21 112.324  27
   1  -3   8 1488.26 100.774  12
  -1  -3 -10 3441.73 223.382   8
   1  -3  10 3123.98 153.424  30
   1  -3  10 3390.72 177.940  27
   1  -3  12 636.106 103.881  27
  -1  -3 -12 529.780 135.666   8
   1  -3  12 648.799 67.4402  30
   1  -3  12 940.056 114.159   9
   1  -3  14 332.729 93.1217   9
   1  -3  14 132.783 98.5590  27
   1  -3  14 154.018 48.2019  30
  -1  -3 -14 152.018 129.149   8
  -1  -3 -14 298.995 170.754  14
  -1  -3 -16 10535.4 430.636  14
  -1  -3 -16 9447.63 491.595   8
   1  -3  16 9462.54 393.729  27
   1  -3  16 9350.72 363.993  30
  -1  -3 -18 1734.64 207.737  14
   1  -3  18 1469.56 105.258  26
  -1  -3 -18 1168.95 197.519   8
   1  -3  18 1529.50 132.114  12
   1  -3  18 1616.39 144.300  27
   1  -3  20 2680.38 160.752  12
   1  -3  20 2546.11 173.114  27
   1  -3  20 2545.98 137.612  26
  -1  -3 -20 2767.45 229.714  14
   1  -3  22 3114.89 162.062  12
   1  -3  22 2699.28 202.020  36
   1  -3  22 2892.79 140.985  26
   1  -3  22 2915.25 177.753  27
   1  -3  24 1614.39 111.592  12
   1  -3  24 1662.09 128.447  27
   1  -3  26 2750.55 132.859  12
   1  -3  26 2626.28 163.267  36
  -1  -2  29 260.011 78.4928  36
  -1  -2  29 308.339 81.2906  46
  -1  -2  27 2292.52 167.772   5
  -1  -2  27 2087.51 149.172  36
  -1  -2  25 204.699 68.9818  12
  -1  -2  25 266.647 136.456   5
  -1  -2  25 257.940 112.032  36
  -1  -2  23 3519.41 270.607   3
   1  -2 -23 3802.71 228.812  14
  -1  -2  23 4254.72 231.836  36
  -1  -2  23 3868.81 176.164  26
  -1  -2  23 3687.42 234.470   5
  -1  -2  21 839.640 173.130   3
  -1  -2  21 919.730 140.838  36
  -1  -2  21 910.427 80.3622  26
  -1  -2  21 920.168 126.455  27
   1  -2 -21 644.271 162.787  14
  -1  -2  21 986.372 157.531   5
  -1  -2  19 1963.48 175.392   5
  -1  -2  19 1920.28 116.000  26
   1  -2 -19 2160.14 199.815  14
  -1  -2  19 1996.33 152.530  27
  -1  -2  19 1682.76 203.436   3
  -1  -2  17 258.238 144.053   3
  -1  -2  17 289.119 173.079  40
   1  -2 -17 399.782 158.074  14
  -1  -2  17 286.327 95.0396  27
  -1  -2  17 376.784 60.7262  26
  -1  -2  17 360.292 126.348   5
  -1  -2  17 292.283 57.7883  30
  -1  -2  17 286.741 49.7285  23
  -1  -2  15 970.710 80.1203  30
   1  -2 -15 1152.24 173.972  14
  -1  -2  15 1051.81 72.2657  23
   1  -2 -15 1035.83 194.249   7
  -1  -2  15 1153.64 113.366  27
  -1  -2  15 981.665 155.666   3
   1  -2 -13 1275.61 195.017   7
   1  -2 -13 1476.92 171.233  14
  -1  -2  13 1253.76 150.990   3
  -1  -2  11 3326.18 196.657   3
   1  -2 -11 3535.99 252.651   7
   1  -2 -11 3453.73 213.956  14
  -1  -2  11 3773.20 185.441   9
  -1  -2   9 3776.12 182.944   9
  -1  -2   9 3669.52 186.049   3
  -1  -2   7 46066.7 1532.53   3
  -1  -2   7 45805.1 1517.89  12
  -1  -2   5 8494.12 340.279   9
  -1  -2   5 8948.90 313.921  12
  -1  -2   3 1432.18 99.3203   9
   1  -2  -3 1370.10 167.588   7
   1  -2  -1 3323.42 138.161  12
  -1  -2   1 3259.75 178.433   7
   1  -2   1 5709.47 215.421  12
  -1  -2  -1 5341.33 264.707   7
  -1  -2  -3 1841.35 93.2339   9
  -1  -2  -3 1750.72 165.485   7
  -1  -2  -3 1651.93 138.449  14
   1  -2   3 2002.49 89.6104  12
   1  -2   5 9082.83 337.224   2
  -1  -2  -5 9044.53 355.421  14
  -1  -2  -5 9257.55 324.868   1
   1  -2   7 7945.46 301.395   2
   1  -2   7 6876.92 265.241   7
   1  -2   9 33809.2 1160.50   9
  -1  -2  -9 33889.7 1196.16   7
  -1  -2  -9 33756.6 1148.09  14
   1  -2   9 32836.0 1169.91   2
  -1  -2 -11 792.270 145.250  14
   1  -2  11 644.157 88.0588   9
   1  -2  11 615.013 143.834   2
  -1  -2 -13 1661.55 168.881  14
   1  -2  13 1486.87 183.901   2
   1  -2  13 1350.94 117.495  27
   1  -2  13 1474.01 118.686   9
   1  -2  15 2110.22 213.674   2
   1  -2  15 1891.50 152.400   5
   1  -2  15 2038.73 144.607  27
  -1  -2 -15 2081.15 188.339  14
   1  -2  15 2015.27 138.114   9
   1  -2  17 5281.29 326.262   2
  -1  -2 -17 5095.18 263.192  14
   1  -2  17 4202.33 197.361  26
   1  -2  17 4649.96 243.718   5
   1  -2  17 5580.41 279.906  40
   1  -2  17 5001.15 238.359  27
   1  -2  19 4210.61 275.090  40
  -1  -2 -19 4426.56 340.734   8
   1  -2  19 3975.98 236.403   5
   1  -2  19 4189.98 224.740  27
   1  -2  19 4143.88 187.032  26
   1  -2  21 40.8161 191.086  40
   1  -2  21 143.376 108.888  27
  -1  -2 -21-96.8487 158.586   8
   1  -2  21 81.1400 46.7423  26
   1  -2  21 109.925 133.579   5
  -1  -2 -23 14851.3 754.933   8
   1  -2  23 17368.1 616.730   5
   1  -2  23 16606.4 611.595  27
   1  -2  23 14023.7 670.644   3
   1  -2  23 15940.4 633.109  40
   1  -2  23 16256.6 567.434  26
   1  -2  25 4381.78 235.895   5
   1  -2  25 4228.62 231.059  36
   1  -2  27 1350.67 141.931   5
   1  -2  27 1273.73 126.596  36
   1  -2  29 1343.95 106.346  36
  -1  -1  30 1184.62 146.315   5
  -1  -1  28 164.738 140.890   5
  -1  -1  28 27.6459 75.6501  36
  -1  -1  26 811.759 115.786  36
  -1  -1  26 938.808 192.511  44
  -1  -1  26 1209.99 180.642   5
  -1  -1  24 636.672 180.176   3
  -1  -1  24 653.116 168.916   5
  -1  -1  24 584.572 118.371  36
  -1  -1  24 589.752 211.195  44
  -1  -1  22 418.817 178.538   3
  -1  -1  22 433.608 205.718  40
  -1  -1  22 595.025 154.837   5
  -1  -1  22 683.627 118.008  36
  -1  -1  20 456.743 166.962   3
  -1  -1  20 536.406 108.020  27
  -1  -1  20 520.196 63.4304  26
  -1  -1  20 504.921 143.023   5
  -1  -1  20 650.953 200.499  40
   1  -1 -18 3739.32 208.470  14
  -1  -1  18 3638.57 253.704  40
  -1  -1  18 4010.35 167.383  26
  -1  -1  18 3508.47 193.698  27
  -1  -1  18 3285.78 214.854   5
  -1  -1  16 4815.68 220.621  27
  -1  -1  16 4507.36 192.763  26
  -1  -1  16 4684.81 192.854  23
   1  -1 -16 4906.77 268.509   7
   1  -1 -16 4976.49 239.034  14
   1  -1 -14 8117.71 329.698  14
   1  -1 -14 7769.65 362.320   7
   1  -1 -12 8010.58 354.613   7
   1  -1 -12 7812.15 319.549  14
  -1  -1  12 7579.02 363.656   2
   1  -1 -10 42551.3 1508.73   7
  -1  -1  10 46173.8 1520.21   2
  -1  -1   8 11690.8 416.074   9
  -1  -1   8 11779.5 446.364   2
   1  -1  -8 11305.5 451.413   7
  -1  -1   6 9741.04 351.919   9
  -1  -1   4 5311.37 205.822   3
  -1  -1   2 1089.40 70.4615   9
  -1  -1   2 1214.82 65.4797   1
  -1  -1   0 50046.5 1643.59   1
  -1  -1   0 50567.7 1652.53   9
  -1  -1  -2 47065.4 1545.76   9
  -1  -1  -6 42201.2 1424.63   7
  -1  -1 -10 10567.7 392.333  14
   1  -1  12 8894.80 342.092   9
  -1  -1 -12 9253.19 351.160  14
   1  -1  12 9333.94 415.974   2
  -1  -1 -14 15599.1 555.262  14
   1  -1  14 16427.8 638.315   2
   1  -1  14 14852.1 547.435   9
  -1  -1 -16 17136.9 587.790  14
   1  -1  16 15515.2 593.624   5
   1  -1  16 15959.1 587.827  27
   1  -1  16 15880.1 577.377  10
   1  -1  16 16910.8 680.414   2
   1  -1  18 630.101 196.889   2
   1  -1  18 667.568 59.1812  26
  -1  -1 -18 517.850 128.791  14
   1  -1  18 570.847 129.956   5
   1  -1  18 684.536 107.135  27
   1  -1  18 604.905 125.837  43
   1  -1  20 11008.8 531.421   2
   1  -1  20 10199.3 454.804  40
   1  -1  20 10254.5 413.598  27
   1  -1  20 10420.2 428.532   5
   1  -1  20 9776.73 415.384  43
   1  -1  20 10186.2 371.904  26
   1  -1  22 2722.96 210.582   5
   1  -1  22 2595.45 179.643  27
   1  -1  22 3011.55 263.194  40
   1  -1  22 2503.82 194.689  43
   1  -1  24 3365.17 282.821  40
   1  -1  24 3237.81 228.230   5
   1  -1  26 9152.57 425.514  40
   1  -1  26 9580.36 389.377   5
   1  -1  28 206.169 138.399   5
   1  -1  28 49.9589 78.5020  36
   1  -1  30 2158.52 162.076   5
  -1   0  31-9.97996 74.4048  46
  -1   0  29-51.7398 194.289  44
  -1   0  29 127.813 97.6627  46
  -1   0  27 1828.74 253.585  44
  -1   0  25 1017.64 242.393  44
  -1   0  25 700.549 192.840   3
   1   0 -25 863.423 204.403   8
   1   0 -23-13.9389 164.098   8
  -1   0  23 126.371 168.055   3
  -1   0  17 8845.60 364.929  10
  -1   0  17 8375.41 354.420  43
  -1   0  15 2209.09 152.450  10
  -1   0  15 2033.37 207.463   2
  -1   0  13 947.023 105.300  10
   1   0 -13 955.554 82.0679  11
  -1   0  13 994.709 167.741   2
   1   0 -11 1297.79 116.074   7
  -1   0  11 1265.73 162.108   2
  -1   0  11 1395.75 113.075  10
   1   0 -11 1262.68 82.7535  11
   1   0  -9 4291.90 189.727   7
  -1   0   9 3930.35 184.847  10
  -1   0   9 4605.89 227.436   2
   1   0  -9 4153.31 161.660  11
   1   0  -7 275.739 43.8768  11
  -1   0   7 227.716 70.0158  10
  -1   0   5 9992.53 348.776  10
  -1   0   3 10938.2 379.604   1
  -1   0   1 645.486 40.0012  41
  -1   0   1 637.355 39.7551  39
  -1   0  -1 50.3168 34.1889   8
  -1   0  -1 112.865 25.0141   1
  -1   0  -3 21191.7 722.920   8
  -1   0  -5 9469.82 331.084  11
  -1   0  -7 1280.51 85.5504  11
   1   0   9 15375.5 535.772   9
  -1   0  -9 17537.1 556.602  11
  -1   0 -11 2036.89 115.629  11
   1   0  11 1836.06 78.3373   9
  -1   0 -13 29833.6 1018.71  11
   1   0  13 30159.5 1086.53   2
   1   0  15 10705.1 487.312   2
  -1   0 -17 39755.7 1496.26   8
   1   0  17 40907.6 1382.91  27
   1   0  17 40419.3 1475.90   2
   1   0  17 40186.2 1403.14  10
   1   0  17 41185.0 1391.48  43
   1   0  19 10285.7 431.105  10
   1   0  19 9808.87 424.519  43
  -1   0 -19 9973.51 524.070   8
   1   0  19 10757.5 412.430  27
   1   0  19 10962.1 523.309   2
   1   0  21 980.924 165.983  43
   1   0  21 811.434 222.972   2
   1   0  21 800.372 130.234  10
  -1   0 -21 979.247 210.297   8
   1   0  23 2673.95 216.020  43
  -1   0 -23 2645.93 284.492   8
  -1   0 -25 385.427 189.758   8
   1   0  29 9359.32 415.968  44
   1   0  31 1053.99 169.781  44
   1   0  31 870.220 91.1099  46
  -1   1  30 1421.28 156.451   5
  -1   1  30 1266.65 105.968  46
  -1   1  30 1365.87 215.348  44
  -1   1  28 87.7542 145.502   5
  -1   1  28 16.3047 84.7987  46
  -1   1  28 154.295 233.930  44
  -1   1  26 1304.34 182.008   5
  -1   1  26 1329.98 132.056  46
   1   1 -24 728.422 185.880   8
  -1   1  24 1028.34 181.329   5
  -1   1  24 711.165 149.707  33
  -1   1  24 885.290 190.531   3
  -1   1  24 848.762 239.406  40
  -1   1  22 565.832 183.596   3
  -1   1  22 976.233 225.116  40
   1   1 -22 437.019 170.721   8
  -1   1  22 600.209 155.307  33
  -1   1  22 575.762 161.192   5
  -1   1  20 562.117 198.404  40
  -1   1  20 625.076 143.277  10
  -1   1  20 643.664 173.075   3
   1   1 -20 631.481 178.612   8
  -1   1  20 606.680 149.805  33
  -1   1  20 611.906 148.764   5
  -1   1  18 3744.46 224.742   5
  -1   1  18 3962.33 264.375  40
  -1   1  18 3955.86 242.196  10
  -1   1  18 4030.77 219.001  33
   1   1 -18 4184.30 198.831  11
  -1   1  16 4386.98 242.389  10
  -1   1  16 4732.91 262.018  40
   1   1 -16 4159.83 196.426  11
  -1   1  16 3977.28 219.771   5
  -1   1  16 4159.33 230.120  43
  -1   1  14 7601.73 337.607  10
  -1   1  12 7533.88 327.240  10
  -1   1  12 7920.29 362.937   2
  -1   1  10 43316.9 1485.22   2
  -1   1   8 12193.4 462.678   2
  -1   1   6 8617.05 328.759  10
  -1   1   4 4453.57 195.184  10
  -1   1   4 4706.93 184.752   3
  -1   1   2 805.383 82.4106  10
  -1   1   2 995.566 60.8082   1
  -1   1   0 44728.4 1464.19   1
  -1   1  -2 43873.8 1440.05   1
  -1   1  -4 13356.2 476.288   8
  -1   1  -6 39609.3 1343.12   8
  -1   1  -8 13262.5 510.964   8
  -1   1 -10 11145.6 463.175   8
  -1   1 -12 9130.75 420.483   8
   1   1  12 9543.30 422.490   2
  -1   1 -14 16401.4 657.525   8
  -1   1 -14 15571.9 571.769  11
   1   1  14 15720.2 643.689   2
   1   1  16 17008.1 644.565  10
   1   1  16 16805.1 612.998  43
  -1   1 -16 15859.9 691.741   8
   1   1  16 17111.9 690.317   2
  -1   1 -16 16359.8 603.209  11
   1   1  16 15842.3 602.363   5
   1   1  18 601.162 187.332   2
  -1   1 -18 670.486 167.803   8
   1   1  18 536.000 142.227  10
   1   1  18 514.822 134.282   5
  -1   1 -18 614.859 105.097  11
   1   1  18 451.145 142.514  43
  -1   1 -20 9933.11 520.423   8
   1   1  20 10411.5 518.786   2
   1   1  20 9437.99 417.051   5
   1   1  20 9791.53 447.973  40
  -1   1 -20 10286.6 416.134  11
   1   1  20 9891.36 450.659  10
   1   1  22 2306.55 179.834  33
   1   1  22 2449.77 211.066  10
   1   1  22 2188.71 198.992   5
  -1   1 -22 2555.03 266.665   8
   1   1  22 2386.42 256.489  40
   1   1  24 3469.80 201.724  33
  -1   1 -24 3202.58 298.172   8
   1   1  24 3453.64 234.861   5
   1   1  24 3776.60 290.558  40
   1   1  24 2749.13 229.713  10
   1   1  26 8698.88 433.135  40
   1   1  26 9350.38 401.915   5
   1   1  28 61.5564 80.9869  46
   1   1  28 85.8886 141.637   5
   1   1  30 2433.63 225.941  44
   1   1  30 2121.96 160.502   5
  -1   2  29 89.6237 106.897   5
  -1   2  29 632.843 201.762  44
  -1   2  27 2302.32 175.987   5
  -1   2  27 2287.57 265.587  44
  -1   2  25 262.624 159.246  33
  -1   2  25 488.658 261.303  44
  -1   2  25 345.583 92.0022  46
  -1   2  25 286.905 141.860   5
  -1   2  23 4217.33 254.893  33
  -1   2  23 3976.61 240.808   5
  -1   2  23 3256.14 272.559   3
  -1   2  23 4684.25 345.341  44
  -1   2  23 3861.93 204.349  46
  -1   2  21 752.535 110.345  46
  -1   2  21 849.410 172.073   3
  -1   2  21 727.181 180.098  33
  -1   2  21 697.345 150.008   5
   1   2 -19 2137.09 155.840  11
  -1   2  19 2522.07 203.425  33
  -1   2  19 1976.93 215.104   3
  -1   2  19 2470.54 155.006  46
  -1   2  19 2170.71 184.286   5
  -1   2  19 1988.09 214.967  10
  -1   2  17 359.482 182.261  40
  -1   2  17 245.855 144.672  33
  -1   2  17 407.187 147.372   3
  -1   2  17 278.365 89.8119  46
  -1   2  17 314.976 125.047   5
  -1   2  15 1142.38 158.761   3
  -1   2  13 1502.01 154.908   3
  -1   2  13 1481.57 169.091  10
  -1   2  11 3066.86 205.514  10
  -1   2  11 3267.36 191.164   3
  -1   2   9 3177.09 171.754   3
  -1   2   9 2969.39 197.566  10
  -1   2   7 43133.1 1507.14  10
  -1   2   7 45028.6 1481.32   3
  -1   2   5 8155.52 329.117  10
  -1   2   3 1277.46 112.462  10
   1   2  -1 3354.44 143.907  10
   1   2   5 9057.39 334.680   2
  -1   2  -5 8918.61 342.987  15
  -1   2  -5 9007.34 317.526   1
   1   2   7 7757.39 317.031   2
   1   2   9 33998.8 1182.15   2
   1   2  11 860.678 148.274  10
   1   2  11 699.132 144.246   2
   1   2  13 1495.29 167.344  10
   1   2  13 967.230 167.676   2
  -1   2 -13 1082.22 149.737   8
  -1   2 -15 2006.33 198.956   8
   1   2  15 1999.15 203.867   2
   1   2  15 1827.75 193.268  10
   1   2  15 1887.32 175.308  43
   1   2  17 4880.60 245.232   5
  -1   2 -17 4720.44 312.324   8
   1   2  17 5152.72 268.891  43
   1   2  17 5018.13 316.740   2
  -1   2 -17 4220.09 238.825  11
   1   2  17 5298.80 283.667  40
  -1   2 -19 4576.38 238.827  11
   1   2  19 4377.74 284.984  10
   1   2  19 4170.92 259.319  43
   1   2  19 3878.51 234.552   5
   1   2  19 4084.40 276.313  40
   1   2  21 66.4820 130.379   5
   1   2  21-16.4397 142.674  10
   1   2  21-133.756 195.637  40
   1   2  21 44.0096 152.936  33
  -1   2 -21 73.8300 99.0971  11
   1   2  23 17256.3 642.975   5
   1   2  23 17237.8 638.149  33
   1   2  23 17588.8 711.671  10
   1   2  23 16018.5 659.474  40
   1   2  25 4082.45 235.350  33
   1   2  25 3550.13 223.607   5
   1   2  27 1493.56 248.285  44
   1   2  27 1374.59 145.900   5
  -1   2 -29 1660.56 141.517  15
   1   2  29 1511.64 129.576   5
   1   2  29 1832.53 213.813  44
  -1   3  28 230.678 135.621  32
  -1   3  28 140.957 63.4004  21
  -1   3  26 1257.41 99.7682  24
   1   3 -26 954.667 111.373  15
  -1   3  26 1009.54 209.528  44
  -1   3  24 1194.22 184.632  33
  -1   3  24 1155.10 117.577  24
   1   3 -24 950.867 123.678  15
  -1   3  24 1110.69 236.549  44
  -1   3  22 821.125 248.114  44
   1   3 -22 714.218 123.144  15
   1   3 -20 3408.80 223.230  15
  -1   3  20 3993.51 314.552  44
  -1   3  18 5550.67 362.946  44
  -1   3  16 4202.21 325.031  44
  -1   3  16 4802.05 275.958  33
  -1   3  14 11015.9 452.556  33
   1   3 -14 10796.2 447.675  15
  -1   3  14 11031.3 486.896  44
  -1   3  12 401.291 156.342  33
   1   3 -12 213.100 89.6918  15
  -1   3  10 1224.76 161.465  33
   1   3 -10 1499.63 119.129  15
   1   3  -8 9509.02 368.865  15
  -1   3   6 102.503 84.5350  24
  -1   3   4 3900.77 182.847  17
  -1   3   2 5266.56 226.624  17
  -1   3   0 18259.6 648.464  17
   1   3   2 8675.08 350.655  10
  -1   3  -4 1510.49 120.868  15
   1   3   4 1976.42 150.494  10
   1   3   6 4912.14 259.390  10
  -1   3  -6 4842.90 232.375  15
  -1   3  -8 1571.33 130.955  15
  -1   3  -8 1435.45 115.149  19
   1   3   8 1805.73 172.937  10
  -1   3 -10 3645.32 175.896  19
  -1   3 -10 3604.00 209.877  15
   1   3  10 3840.97 251.961  10
  -1   3 -12 717.967 122.289  15
   1   3  12 431.167 154.741  10
   1   3  14 246.351 152.190  10
  -1   3 -14 354.601 119.920  15
   1   3  16 10393.7 489.404  10
  -1   3 -16 9762.00 447.149  15
   1   3  18 1125.79 189.350  10
  -1   3 -18 1225.75 143.939  11
  -1   3 -20 2421.25 182.913  11
   1   3  20 2415.62 233.770  10
  -1   3 -20 2792.40 209.739  15
   1   3  20 2686.25 287.616  44
   1   3  22 3292.70 292.581  44
   1   3  22 3294.64 231.586  33
  -1   3 -22 3047.41 215.455  15
   1   3  24 1602.12 184.970  33
   1   3  24 1673.85 237.261  44
  -1   3 -24 1339.16 143.407  15
   1   3  26 2950.97 190.251  33
   1   3  26 2884.61 238.535  44
  -1   3 -26 2782.54 177.055  15
  -1   4  23 3170.83 158.283  24
  -1   4  21 1735.48 193.705  33
  -1   4  21 2144.47 145.235  24
  -1   4  19 1864.00 211.829  33
  -1   4  17 11887.0 493.164  33
  -1   4  15 1553.26 167.724  24
  -1   4  15 1504.00 211.892  33
  -1   4  13 1602.54 210.288  33
  -1   4  13 1477.87 157.008  24
  -1   4  11 4937.55 247.604  24
  -1   4  11 4355.88 276.539  33
  -1   4   9 5058.47 247.244  24
  -1   4   9 4856.30 275.699  33
  -1   4   7 4462.06 223.245  24
  -1   4   7 4261.99 245.647  33
  -1   4   5 458.834 110.228  24
  -1   4   3 3471.72 187.530  24
  -1   4   1 8624.85 343.582  24
  -1   4  -1 294.891 97.1660  24
   1   4   1 538.244 101.688  24
  -1   4  -3 4698.65 234.257  17
   1   4   3 5332.67 232.720  24
  -1   4  -3 5161.34 229.287  24
   1   4   5 1595.37 131.993  24
  -1   4  -5 1559.66 122.400  24
  -1   4  -5 1354.07 120.597  17
  -1   4  -7 1143.01 124.177  19
   1   4   7 997.141 123.818  24
  -1   4  -9 4511.33 219.423  19
   1   4   9 5343.63 243.352  24
  -1   4 -11 158.475 106.565  19
  -1   4 -11 92.5076 91.6091  15
   1   4  11 225.497 122.175  24
   1   4  13 9152.88 396.825  33
  -1   4 -13 8401.72 380.560  15
  -1   4 -15 3859.14 233.063  15
   1   4  15 4514.94 268.287  33
  -1   4 -17 1319.41 146.918  15
   1   4  17 1858.84 209.091  33
   1   4  19 2792.30 179.910  24
  -1   4 -19 2567.74 182.747  15
   1   4  19 2756.82 225.937  33
   1   4  21 1482.41 180.126  33
  -1   4 -21 1243.05 122.649  15
  -1   5  18 236.771 69.4621  29
  -1   5  18 301.984 88.0866  24
  -1   5  18 300.983 162.891  32
  -1   5  16 145.304 98.8797  24
  -1   5  16 205.618 82.7878  29
  -1   5  14 173.497 108.469  24
  -1   5  12 245.968 109.957  24
  -1   5  10 7682.97 320.826  24
  -1   5   8 2252.09 158.215  24
   1   5  -6 3491.65 181.709  19
  -1   5   6 3191.48 182.585  24
  -1   5   4 2355.34 156.099  24
  -1   5   2 163.061 99.9532  24
  -1   5   0 105.416 97.7459  24
   1   5   2 1839.89 126.962  24
  -1   5  -2 1476.14 132.565  24
   1   5   4 702.055 102.415  24
  -1   5  -4 795.893 126.845  19
   1   5   6 6717.81 284.990  24
  -1   5  -6 7201.85 290.528  19
   1   5   8 551.481 106.111  24
  -1   5  -8 344.000 114.894  19
   1   5  10 685.566 161.880  33
   1   5  10 1209.28 123.593  24
   1   5  12 2203.35 196.651  33
   1   5  12 2704.31 160.539  24
   1   5  14 194.538 101.626  24
   1   5  14 96.2347 155.205  33
   1   5  16 2264.15 135.638  24
   1   5  16 1983.71 181.125  33
   1   5  18 282.217 80.9838  24
   1   5  18 323.786 68.9810  29
  -1   6   5 238.145 59.8203  24
  -1   6   5 305.952 72.3724  29
  -1   6   5 345.004 98.3991  19
  -1   6   3 1404.28 109.776  19
  -1   6   3 944.895 80.8364  29
  -1   6   1 454.549 92.2818  19
   1   6  -1 300.577 79.6744  19
   1   6   1 414.055 84.3615  19
  -1   6  -1 396.131 92.9171  19
  -1   6  -3 1553.18 106.026  19
   1   6   3 1655.93 109.909  19
   1   6   5 287.684 73.4943  29
  -2  -6   4 1688.63 74.5041  23
   2  -6  -2 226.451 53.8530  30
  -2  -6   2 230.639 48.9556  30
   2  -6   0 765.438 66.9409  30
  -2  -6   0 834.594 56.1282  31
  -2  -6  -2 977.943 71.1690  30
  -2  -6  -2 933.711 59.0927  31
  -2  -6  -4 39.4815 40.5091  30
  -2  -6  -4-10.4053 36.8569  31
   2  -6   4 42.3034 36.3429  30
   2  -5 -17 321.115 122.224  14
  -2  -5  15 1741.04 87.3861  23
   2  -5 -15 1951.61 164.886  14
  -2  -5  15 1769.71 105.433  30
  -2  -5  13 1671.34 106.575  26
  -2  -5  13 1917.63 112.743  30
  -2  -5  13 1721.32 91.9354  23
   2  -5 -13 1669.16 172.599  14
  -2  -5  11 3368.10 162.505  30
  -2  -5  11 3213.47 143.073  23
   2  -5 -11 3331.99 220.134  14
   2  -5  -9 84.2482 158.915  14
  -2  -5   9 28.3710 58.0188  30
  -2  -5   7 6859.47 279.206  30
  -2  -5   7 6717.08 263.669  31
   2  -5  -5 1012.59 162.918  14
  -2  -5   5 1148.98 86.6254  31
  -2  -5   3 228.880 57.8379  31
  -2  -5   1 824.105 84.5327  31
  -2  -5  -1 815.194 88.7773  31
  -2  -5  -1 1071.41 104.213  38
  -2  -5  -3 1863.22 132.084  38
  -2  -5  -5 2974.77 168.513  38
   2  -5   7 583.378 74.0021  30
  -2  -5  -7 694.866 92.7088  38
   2  -5   9 4599.08 200.207  30
  -2  -5  -9 4569.77 218.052  38
   2  -5  11 84.6912 45.5763  30
  -2  -5 -11 173.551 72.6056  38
   2  -5  13 393.354 50.2048  30
  -2  -5 -13 275.042 66.4125  38
   2  -5  15 685.536 65.7021  26
  -2  -5 -15 670.543 67.7456  38
   2  -5  17 547.385 52.7948  26
  -2  -4  24 634.225 86.9931  36
  -2  -4  22 50.0562 88.5094  36
  -2  -4  22 106.146 45.5862  26
   2  -4 -22 46.5747 138.106  14
   2  -4 -20 2141.18 196.107  14
  -2  -4  20 1977.63 151.177  36
  -2  -4  20 1927.03 113.568  26
  -2  -4  18 2493.46 126.635  23
  -2  -4  18 2578.64 179.136  36
   2  -4 -18 2869.20 228.415  14
  -2  -4  18 2666.80 140.198  26
  -2  -4  18 2435.45 138.668  30
  -2  -4  16 1929.47 106.198  23
  -2  -4  16 1592.49 116.398  26
  -2  -4  16 1741.13 117.430  30
  -2  -4  16 1802.21 157.883  36
  -2  -4  14 5309.60 216.934  23
  -2  -4  14 5110.81 230.695  30
  -2  -4  14 5044.47 260.290  36
   2  -4 -12 6859.91 357.148  14
  -2  -4  12 6827.09 307.393  36
   2  -4 -12 6744.83 415.204   7
  -2  -4  12 6597.19 280.929  30
  -2  -4  10 6685.16 268.596  31
   2  -4 -10 6784.03 345.951  14
   2  -4 -10 5915.86 397.688   7
  -2  -4  10 6647.61 279.091  30
  -2  -4  10 6340.68 292.620  36
  -2  -4   8 2040.90 138.126  35
  -2  -4   8 2341.11 137.471  30
  -2  -4   8 1798.93 141.827  36
   2  -4  -8 2284.49 224.013  14
  -2  -4   8 2145.39 122.828  31
   2  -4  -8 1824.46 251.978   7
  -2  -4   6 464.311 80.8833  35
  -2  -4   6 398.668 66.0257  31
   2  -4  -6 471.470 180.492  14
   2  -4  -6 342.044 198.816   7
   2  -4  -4 5946.86 287.936   9
  -2  -4   4 6168.85 261.458  31
   2  -4  -4 5596.18 369.273   7
  -2  -4   4 6558.17 277.842  38
   2  -4  -4 6684.37 324.348  14
   2  -4  -4 6190.39 256.363  38
  -2  -4   4 6333.29 265.301  35
   2  -4  -2 2382.87 204.095  14
   2  -4  -2 2072.88 239.244   7
   2  -4  -2 2250.86 166.662   9
  -2  -4   2 2267.15 145.964  38
  -2  -4   2 2174.13 127.950  35
   2  -4   0 5959.00 287.642  14
   2  -4   0 5706.06 262.965  27
  -2  -4   0 6158.12 250.076  35
   2  -4   0 6427.88 307.418   9
   2  -4   0 5713.33 337.911   7
  -2  -4   0 5786.75 266.348  38
   2  -4   2 6530.35 324.086   9
  -2  -4  -2 6646.79 286.078  38
   2  -4   2 6175.56 276.949  27
  -2  -4  -4 387.580 159.729  14
   2  -4   4 275.636 106.647   9
   2  -4   4 154.585 94.5040  27
  -2  -4  -4 228.916 80.8061  38
   2  -4   6 3270.71 165.330  12
   2  -4   6 3455.85 223.083   9
  -2  -4  -6 2915.86 174.780  38
   2  -4   6 2989.41 178.245  27
  -2  -4  -6 2968.18 232.505  14
   2  -4   8 3075.59 184.820  27
   2  -4   8 3061.51 166.230  12
   2  -4   8 3383.48 221.423   9
  -2  -4  -8 3209.04 185.154  38
   2  -4  10 1227.84 129.951  27
   2  -4  10 1045.66 91.7754  30
  -2  -4 -12 5985.15 318.672  14
   2  -4  12 5475.14 241.233  30
   2  -4  12 6437.93 317.696   9
   2  -4  12 5734.98 270.921  27
   2  -4  12 6214.56 263.690  12
   2  -4  14 2958.38 179.171  27
   2  -4  14 2765.67 138.780  30
   2  -4  14 2653.03 197.057   9
   2  -4  14 2974.77 176.289  12
   2  -4  16 8180.25 339.044  27
   2  -4  16 8095.56 355.569  36
   2  -4  18 4264.80 204.275  27
   2  -4  18 3893.88 177.578  26
   2  -4  18 3860.37 219.233  36
   2  -4  20 146.237 99.4478  36
  -2  -4 -20 94.2867 59.1828  38
   2  -4  20 112.701 43.8265  26
   2  -4  20 156.338 84.1940  27
   2  -4  22 845.724 88.0744  27
   2  -4  22 707.509 53.0794  26
   2  -4  22 751.526 103.157  36
   2  -4  22 881.437 79.5142  12
  -2  -3  27 1117.43 103.775  36
  -2  -3  25 565.294 110.934  36
  -2  -3  23 542.960 67.4995  26
   2  -3 -23 718.983 162.479  14
  -2  -3  23 564.319 126.700  36
  -2  -3  23 579.735 76.1576  12
  -2  -3  21 2162.94 131.160  26
  -2  -3  21 2400.24 136.394  12
  -2  -3  19 3074.12 160.137  23
  -2  -3  19 3251.04 171.535  12
  -2  -3  19 3600.94 175.991  30
  -2  -3  19 3595.54 172.453  26
   2  -3 -19 3885.25 260.954  14
  -2  -3  17 11730.4 450.200  30
  -2  -3  17 11861.4 440.460  12
  -2  -3  17 11997.0 436.625  23
  -2  -3  17 10572.3 444.488  27
  -2  -3  17 11709.3 443.654  26
   2  -3 -17 12706.1 584.036   7
   2  -3 -17 12359.4 508.902  14
  -2  -3  17 12367.7 491.263  36
  -2  -3  15 390.006 125.621  36
   2  -3 -15 522.527 218.442   7
   2  -3 -15 475.964 200.200  14
  -2  -3  15 401.751 67.0911  30
  -2  -3  15 337.341 87.2699  27
  -2  -3  15 550.776 87.8170  12
  -2  -3  15 507.029 60.3095  23
   2  -3 -13 587.683 211.671   7
   2  -3 -13 902.778 202.359  14
  -2  -3  13 811.429 91.8823  12
  -2  -3  13 639.950 123.283  36
  -2  -3  13 623.143 72.1481  30
  -2  -3  11 816.094 76.8385  30
  -2  -3  11 942.436 92.0546  12
  -2  -3  11 950.748 122.992  36
  -2  -3  11 990.782 75.6881  31
  -2  -3  11 1103.32 97.1578  35
  -2  -3   9 1045.00 91.0088  12
  -2  -3   9 1060.01 78.9964  31
  -2  -3   9 1013.80 84.8289  30
  -2  -3   9 1050.13 90.5692  35
  -2  -3   9 981.364 115.771  36
  -2  -3   7 345.477 84.9967  36
  -2  -3   7 464.139 75.9095  12
  -2  -3   7 268.305 61.4583  35
   2  -3  -7 428.700 186.438   7
  -2  -3   7 357.998 54.8057  31
  -2  -3   5 5159.89 214.455  35
  -2  -3   5 5013.20 209.180  12
   2  -3  -5 4810.33 314.516   7
   2  -3  -3 4398.89 290.904   7
  -2  -3   3 4379.75 199.173  38
  -2  -3   1 32592.3 1057.75  38
   2  -3  -1 30259.7 1120.60   7
  -2  -3   1 29546.1 1043.41  14
   2  -3   1 388.255 70.2186  12
   2  -3   1 381.523 167.501   7
  -2  -3  -1 438.759 124.300  14
  -2  -3  -3 2304.58 174.476  14
   2  -3   3 2642.50 209.404   7
   2  -3   3 2488.68 127.232  12
   2  -3   5 5107.47 257.057   7
  -2  -3  -5 5120.94 262.383  14
   2  -3   5 5476.00 218.896  12
   2  -3   7 89.3985 77.9982  27
   2  -3   7 43.0275 65.5338  12
   2  -3   7 83.5214 85.8235   9
  -2  -3  -7 137.454 148.961  14
   2  -3   9 5874.05 257.663  27
   2  -3   9 5701.47 237.398  12
   2  -3  11 12025.8 478.846   9
   2  -3  11 11664.9 418.929  12
   2  -3  11 11909.2 438.241  27
  -2  -3 -13 10382.7 435.288  14
   2  -3  13 9645.88 401.914  27
   2  -3  13 10264.8 392.502  12
   2  -3  13 10821.5 440.909   9
  -2  -3 -15 10102.2 531.452   8
   2  -3  15 10940.4 449.912  27
   2  -3  15 11908.3 481.607   9
  -2  -3 -15 12445.4 484.675  14
  -2  -3 -17 1566.43 206.768   8
   2  -3  17 1780.47 150.087   9
   2  -3  17 1914.81 157.176  27
  -2  -3 -17 2271.49 220.328  14
   2  -3  19 4206.79 222.004  27
   2  -3  19 3938.24 181.998  26
   2  -3  21 1071.25 130.418  27
   2  -3  21 1044.40 79.6823  26
   2  -3  21 1137.33 114.632  12
   2  -3  23 656.162 90.2020  12
   2  -3  23 557.208 107.946  27
   2  -3  23 531.063 54.1138  26
   2  -3  23 656.300 129.329  36
   2  -3  25 1628.12 139.367  36
   2  -3  25 1719.71 108.869  12
   2  -3  27 144.980 81.5607  36
  -2  -2  30 455.617 67.5546  36
  -2  -2  30 507.760 73.8759  46
  -2  -2  28 470.702 89.7997  46
  -2  -2  28 366.891 90.6627  36
  -2  -2  26 5594.99 270.648   5
  -2  -2  26 5160.57 253.000  36
  -2  -2  24 6247.82 298.325   5
  -2  -2  24 5736.97 239.573  12
  -2  -2  24 6046.65 286.025  36
  -2  -2  22 1048.84 88.3994  26
   2  -2 -22 1211.28 168.742  14
  -2  -2  22 1152.37 184.479   3
  -2  -2  22 1140.89 167.835   5
  -2  -2  22 1135.90 98.2469  12
  -2  -2  22 1218.16 147.471  36
  -2  -2  20 198.829 59.8203  26
  -2  -2  20 113.045 111.605  36
  -2  -2  20 33.1882 152.485   3
   2  -2 -20 153.040 154.188  14
  -2  -2  20 62.1572 139.479   5
  -2  -2  18 1046.35 173.248   3
  -2  -2  18 854.597 81.3535  26
  -2  -2  18 815.047 113.085  27
   2  -2 -18 1002.18 176.980  14
  -2  -2  18 837.277 82.5562  30
  -2  -2  18 849.909 74.4937  23
  -2  -2  18 778.644 129.186  36
  -2  -2  18 881.629 148.883   5
   2  -2 -18 876.177 200.234   7
   2  -2 -16 1264.60 219.004   7
  -2  -2  16 1164.96 95.6346  30
  -2  -2  16 1234.70 147.633   5
  -2  -2  16 1577.66 98.5812  26
  -2  -2  16 1251.44 169.579   3
  -2  -2  16 1396.21 88.2817  23
  -2  -2  16 1314.79 118.474  27
  -2  -2  16 1490.09 141.657  36
   2  -2 -16 1452.82 184.472  14
  -2  -2  14 1335.27 157.759   3
   2  -2 -14 1508.02 210.629   7
  -2  -2  14 1119.90 107.626  27
  -2  -2  14 1362.46 91.4403  30
  -2  -2  14 1334.70 79.5028  23
   2  -2 -14 1303.23 181.103  14
   2  -2 -12 2025.29 227.061   7
  -2  -2  12 1886.69 161.120   3
   2  -2 -10 20290.3 791.210   7
  -2  -2  10 20735.2 701.437  12
  -2  -2  10 20500.7 739.958   3
   2  -2  -8 8367.35 387.207   7
  -2  -2   8 8155.72 320.429   3
  -2  -2   8 7947.11 292.484  12
  -2  -2   6 158.097 52.9941  12
  -2  -2   4 2150.10 102.794  12
  -2  -2   2 333.844 54.2213  12
   2  -2   0 1904.36 98.8540  12
  -2  -2   0 2326.62 94.7228   1
  -2  -2  -2 16746.7 542.185   1
   2  -2   2 15949.5 541.606  12
  -2  -2  -4 4873.18 224.798  14
  -2  -2  -4 5149.48 195.632   1
  -2  -2  -4 4854.50 213.311   8
  -2  -2  -6 31495.3 1113.66   8
  -2  -2  -6 32245.1 1081.61   1
  -2  -2  -8 17081.0 655.972   8
  -2  -2 -10 1868.53 182.070   8
  -2  -2 -10 2118.14 170.504  14
   2  -2  10 1951.00 187.320   2
   2  -2  12 5168.33 247.341   9
  -2  -2 -12 5241.67 314.790   8
   2  -2  12 5196.16 233.125  27
   2  -2  12 5150.57 299.272   2
  -2  -2 -12 5337.50 261.048  14
   2  -2  14 761.163 98.1415   9
   2  -2  14 659.192 104.356  27
   2  -2  14 626.988 173.235   2
  -2  -2 -14 1167.77 182.047   8
  -2  -2 -14 1056.57 155.578  14
   2  -2  16 1004.98 122.804  27
  -2  -2 -16 1067.84 167.579  14
  -2  -2 -16 1041.75 187.066   8
   2  -2  16 808.755 130.463   5
   2  -2  16 1136.60 108.425   9
   2  -2  16 974.610 189.913   2
   2  -2  18 4001.63 226.530   5
   2  -2  18 3663.18 297.881   2
  -2  -2 -18 4003.00 318.221   8
   2  -2  18 3995.02 260.477  40
   2  -2  18 3801.65 170.866  26
   2  -2  18 3794.97 202.977   9
  -2  -2 -18 4489.71 253.615  14
   2  -2  20 705.299 64.6481  26
   2  -2  20 416.703 140.242   5
   2  -2  20 657.822 196.512  40
  -2  -2 -20 579.858 188.704   8
   2  -2  22 10960.9 422.763   5
  -2  -2 -22 9153.95 540.027   8
   2  -2  22 9822.51 365.093  26
   2  -2  22 10246.2 448.033  40
   2  -2  24 172.575 126.169   5
   2  -2  24 129.028 187.234  40
   2  -2  26 4018.49 213.642  36
   2  -2  26 4101.37 218.550   5
   2  -2  28 826.821 101.144  36
  -2  -1  31 1040.62 130.141   5
  -2  -1  29 233.324 139.921   5
  -2  -1  27 4321.30 212.144  36
  -2  -1  27 4726.43 265.128   5
  -2  -1  25 474.716 190.912  44
  -2  -1  25 559.284 166.318   5
  -2  -1  25 465.322 109.197  36
  -2  -1  25 348.420 163.476   3
  -2  -1  23 3341.73 236.295   5
  -2  -1  23 3435.24 280.807   3
  -2  -1  23 3182.83 260.367  44
  -2  -1  23 3325.72 201.163  36
  -2  -1  21 2791.00 255.203   3
  -2  -1  21 2930.97 217.336   5
  -2  -1  21 2770.59 251.365  44
  -2  -1  21 2812.00 182.586  36
  -2  -1  19 2183.91 118.507  26
   2  -1 -19 1981.41 168.857  14
  -2  -1  19 2273.77 159.812  36
  -2  -1  19 2138.26 225.519   3
  -2  -1  19 2311.12 222.326  44
  -2  -1  19 2041.78 182.276   5
  -2  -1  19 2119.33 228.688  40
  -2  -1  17 2438.21 161.489  36
  -2  -1  17 2670.96 130.491  26
   2  -1 -17 2804.95 186.300  14
  -2  -1  17 2624.35 160.370  27
  -2  -1  17 2589.23 226.514   3
  -2  -1  17 2513.15 184.457   5
  -2  -1  17 2562.49 127.445  23
  -2  -1  17 2455.28 223.582  40
   2  -1 -17 2659.08 212.202   7
   2  -1 -15 1211.70 175.883   7
   2  -1 -15 1235.44 151.812  14
  -2  -1  15 1059.33 167.680   3
  -2  -1  13 4005.04 249.974   3
   2  -1 -13 5084.35 267.429   7
   2  -1 -11 3905.81 238.508   7
  -2  -1  11 3302.85 205.036   3
  -2  -1   9 1226.47 128.279   3
  -2  -1   7 10398.6 390.683   3
  -2  -1   5 3080.35 148.198   3
  -2  -1   5 2787.18 149.318   1
  -2  -1   3 3492.58 156.679   1
  -2  -1   1 11816.4 405.710  41
  -2  -1   1 10841.6 401.161   1
  -2  -1   1 11979.5 406.271  39
  -2  -1  -1 245.430 50.1054   1
  -2  -1  -3 2080.95 106.070   1
  -2  -1  -3 2217.88 127.101   8
  -2  -1  -5 12909.1 484.338   8
  -2  -1  -7 3151.54 192.370   8
  -2  -1  -9 23697.6 811.288  14
  -2  -1 -11 7545.89 302.382  14
   2  -1  13 7339.54 289.476   9
  -2  -1 -13 7570.76 389.183   8
  -2  -1 -13 7121.02 299.152  14
   2  -1  15 10662.2 495.211   2
  -2  -1 -15 11273.5 407.929  14
   2  -1  15 9759.58 389.612   9
  -2  -1 -15 11155.3 519.635   8
   2  -1  15 10289.9 400.427  27
   2  -1  17 39.6558 35.8037   9
   2  -1  17 29.3050 59.1809  10
  -2  -1 -17-11.2259 155.882   8
   2  -1  17 171.798 189.065   2
   2  -1  17 78.4731 121.643   5
   2  -1  17 43.5029 115.239  43
   2  -1  17 37.6177 88.9258  27
   2  -1  19 10912.7 443.702  43
   2  -1  19 11272.9 551.992   2
   2  -1  19 11164.9 438.050  27
   2  -1  19 11013.8 450.307   5
   2  -1  21 3841.01 241.289   5
   2  -1  21 3668.06 229.809  43
   2  -1  21 4073.75 290.767  40
   2  -1  21 4059.40 329.233   2
   2  -1  21 4152.77 218.216  27
   2  -1  23 7751.31 339.548  27
   2  -1  23 7359.50 344.220  43
   2  -1  23 7873.06 456.807   2
   2  -1  23 7731.30 358.303   5
   2  -1  23 7896.62 397.815  40
   2  -1  25 3537.96 285.525  40
   2  -1  25 3539.06 232.270   5
   2  -1  27 670.185 105.302  36
   2  -1  27 622.517 205.612  40
   2  -1  27 753.068 148.394   5
   2  -1  29 2682.08 168.309   5
   2  -1  29 1709.86 115.066  36
   2  -1  31 212.024 103.801   5
  -2   0  32 180.220 71.7861  46
  -2   0  30 2298.12 148.926  46
  -2   0  30 2741.78 217.324  44
  -2   0  28 867.544 220.291  44
  -2   0  28 792.691 119.739  46
  -2   0  26 1843.57 251.429  44
   2   0 -26 1544.56 238.152   8
  -2   0  26 1421.08 215.495   3
  -2   0  24 371.438 175.874   3
  -2   0  24 523.129 235.579  44
  -2   0  22 1029.55 196.798   3
  -2   0  22 889.668 231.072  44
  -2   0  20 16.7904 155.034   3
  -2   0  18 3345.36 251.138   3
   2   0 -14 6070.81 261.239   7
   2   0 -12 2690.91 163.027   7
   2   0 -10 1556.10 77.5383  11
   2   0  -8 57.0638 34.6027  11
  -2   0   8 40.5193 93.0802   3
  -2   0   6 1368.04 107.959   1
  -2   0   4 24136.6 821.545   1
  -2   0   2 2085.40 100.445   1
  -2   0   2 1786.95 102.272  39
  -2   0   2 1787.88 101.922  41
  -2   0   0 6151.33 226.888   1
  -2   0  -2 25804.5 864.502   1
  -2   0  -4 31433.1 1074.51   8
  -2   0  -6 93.7238 99.4546   8
  -2   0  -6 102.581 55.3298  11
  -2   0  -8 1744.59 155.540   8
  -2   0  -8 1583.70 103.499  11
  -2   0 -10 28142.7 980.720   8
  -2   0 -10 26221.6 911.152  11
  -2   0 -12 5008.75 199.827  11
  -2   0 -12 5330.97 279.297   8
  -2   0 -14 200.209 136.346   8
   2   0  16 14644.9 559.214  43
  -2   0 -16 14651.5 651.488   8
   2   0  16 14479.4 641.984   2
   2   0  16 15354.1 546.022  27
  -2   0 -18 20231.3 871.558   8
   2   0  18 20702.8 860.455   2
   2   0  18 20778.0 765.090  43
   2   0  18 21511.1 752.240  27
  -2   0 -20 37.3834 161.292   8
   2   0  20 41.0928 200.484   2
   2   0  20 56.9520 95.6200  27
   2   0  20 65.4632 143.903  43
   2   0  20 130.849 111.834  10
   2   0  22 253.959 152.409  43
   2   0  22 100.481 104.062  10
   2   0  22-89.0255 208.779   2
  -2   0 -22 150.955 171.141   8
  -2   0 -24-142.817 175.301   8
   2   0  24-23.8628 155.614  43
   2   0  24-68.6007 208.151   2
   2   0  30 217.036 178.500  44
  -2   1  31 901.777 130.615   5
  -2   1  29 210.104 215.385  44
  -2   1  29 84.8527 84.3916  46
  -2   1  29 155.653 138.896   5
  -2   1  27 4623.50 230.050  46
  -2   1  27 4644.35 271.830   5
  -2   1  27 4839.29 335.108  44
  -2   1  25 447.498 167.842  32
  -2   1  25 446.982 169.417   3
  -2   1  25 446.593 116.562  46
  -2   1  25 694.665 173.614   5
  -2   1  23 3193.06 193.029  46
   2   1 -23 2750.51 278.494   8
  -2   1  23 3344.95 240.680   5
  -2   1  23 2867.53 270.277   3
  -2   1  21 2743.44 256.380   3
  -2   1  21 2771.44 214.080   5
  -2   1  21 2767.88 207.960  33
  -2   1  19 2399.57 185.528  33
  -2   1  19 1934.94 228.217  40
  -2   1  19 2028.67 223.047   3
  -2   1  19 1970.51 182.271   5
  -2   1  17 2920.74 235.748   3
  -2   1  17 2835.42 192.375   5
   2   1 -17 2963.83 152.621  11
  -2   1  17 2846.38 234.969  40
  -2   1  17 2835.31 192.710  33
  -2   1  15 1192.52 147.114  10
   2   1 -15 1085.62 92.9013  11
  -2   1  15 1128.51 167.384   3
  -2   1  13 4552.57 258.728   3
  -2   1  13 4879.91 246.130  10
  -2   1  11 2618.36 180.068   3
  -2   1  11 2728.24 175.960  10
  -2   1   9 999.050 117.182   3
  -2   1   7 9892.45 375.592   3
  -2   1   5 3264.38 154.816   1
  -2   1   5 2963.71 150.703   3
  -2   1   3 3787.87 164.549   1
  -2   1   1 11078.1 378.524  39
  -2   1   1 10676.0 377.333  41
  -2   1   1 10332.8 373.870   1
  -2   1  -1 181.738 50.1638   1
  -2   1  -3 1947.33 101.357   1
  -2   1  -5 12702.8 478.496   8
  -2   1  -7 1883.98 150.460   8
  -2   1  -9 26000.1 944.562   8
  -2   1 -11 8369.90 392.800   8
  -2   1 -13 8315.05 337.655  11
  -2   1 -13 8420.42 410.599   8
   2   1  15 10746.5 432.689  43
   2   1  15 10683.4 505.619   2
  -2   1 -15 11189.4 429.560  11
  -2   1 -15 10966.5 514.583   8
   2   1  17 116.012 125.909   5
  -2   1 -17 103.044 145.351   8
   2   1  17 87.9711 132.398  43
  -2   1 -17 131.318 91.2047  11
   2   1  17 155.244 177.923   2
  -2   1 -19 10831.5 445.882  11
  -2   1 -19 10170.8 539.303   8
   2   1  19 11074.5 541.444   2
   2   1  19 10574.7 442.505   5
   2   1  19 11602.8 489.616  10
   2   1  19 10849.6 452.665  43
  -2   1 -21 4331.27 340.182   8
   2   1  21 5001.51 289.753  10
   2   1  21 4379.97 257.899   5
   2   1  21 4724.93 350.844   2
   2   1  23 7715.86 397.421  40
  -2   1 -23 7491.89 460.125   8
   2   1  23 8414.81 463.868   2
   2   1  23 7765.99 358.656   5
   2   1  23 7924.00 390.915  10
   2   1  23 7297.60 323.074  33
   2   1  25 3640.47 237.214   5
   2   1  25 3394.43 288.102  40
   2   1  27 652.166 153.027   5
   2   1  27 739.198 213.829  40
   2   1  29 2209.97 127.367  46
   2   1  29 2793.22 180.900   5
   2   1  31 50.9605 166.332  44
   2   1  31 198.656 107.259   5
  -2   2  30 504.349 97.0457   5
  -2   2  28 593.205 220.110  44
  -2   2  28 445.080 126.530   5
  -2   2  26 4894.75 260.765   5
  -2   2  26 5462.08 344.466  44
  -2   2  24 6143.60 273.671  46
  -2   2  24 6243.97 305.419   5
  -2   2  24 6074.01 306.285  33
  -2   2  24 5973.30 384.810  44
  -2   2  22 1031.15 179.990   3
  -2   2  22 1520.40 287.844  44
  -2   2  22 1201.42 128.509  46
  -2   2  22 1167.17 170.523   5
  -2   2  22 1425.00 196.754  33
  -2   2  20 56.8674 144.354   3
  -2   2  20-15.6828 95.1798  46
  -2   2  20 138.612 165.833  33
  -2   2  20 256.893 252.247  44
  -2   2  20-22.2995 141.645   5
  -2   2  18 941.594 152.962   5
  -2   2  18 962.526 251.583  44
  -2   2  18 1045.51 169.286   3
  -2   2  18 1024.95 171.937  33
  -2   2  18 986.156 117.468  46
  -2   2  16 1194.21 238.250  44
  -2   2  16 1018.95 141.580   5
  -2   2  16 1368.26 122.141  46
  -2   2  16 1444.30 173.158   3
  -2   2  14 1247.52 153.818   3
  -2   2  14 1219.54 217.320  44
  -2   2  12 2092.99 163.632   3
  -2   2  10 19653.7 708.375   3
  -2   2   8 6813.08 280.346   3
  -2   2   8 6756.32 264.190  13
  -2   2   6 96.4810 56.9332  13
  -2   2   4 2108.06 107.884  13
  -2   2   4 2137.51 120.383  17
  -2   2   2 233.793 64.2800  17
  -2   2   0 2373.01 100.992   1
  -2   2   0 2465.79 129.892  15
  -2   2  -2 13792.7 500.608  15
  -2   2  -2 13705.4 477.155  39
  -2   2  -2 13320.8 476.194  41
  -2   2  -2 14771.6 475.274   1
  -2   2  -4 4909.82 189.027   1
  -2   2  -4 4561.40 210.224  15
  -2   2  -6 29797.3 1043.88  15
  -2   2  -6 30738.4 1026.08   1
  -2   2  -8 15575.1 560.277   1
   2   2  10 2029.35 186.457   2
   2   2  12 5378.79 297.533   2
   2   2  14 885.714 179.723   2
   2   2  14 803.656 144.833  43
   2   2  16 882.936 134.302   5
   2   2  16 950.180 156.797  43
  -2   2 -16 1002.35 121.866  11
   2   2  16 866.219 185.391   2
   2   2  18 3910.75 250.742  43
   2   2  18 4108.41 229.525   5
   2   2  18 4317.44 307.017   2
  -2   2 -18 4306.12 235.256  11
   2   2  18 3856.36 266.238  40
   2   2  20 636.129 168.381  43
   2   2  20 654.336 162.645  10
  -2   2 -20 609.413 121.664  11
   2   2  20 480.880 196.796  40
   2   2  20 463.692 141.683   5
   2   2  22 10153.6 475.706  10
   2   2  22 10672.8 420.254   5
   2   2  22 9541.57 442.603  40
  -2   2 -22 9133.88 423.852  11
   2   2  22 9468.33 437.590  43
   2   2  22 10510.2 417.837  33
   2   2  24 275.986 133.841   5
   2   2  24 340.742 154.685  33
   2   2  24 94.4658 193.495  40
   2   2  26 4125.39 222.654  33
   2   2  26 3997.24 222.034   5
  -2   2 -26 4094.62 243.025  15
   2   2  28 1415.27 221.437  44
  -2   2 -28 1165.05 131.507  15
   2   2  28 1300.54 131.391   5
  -2   3  27 1271.99 168.279  32
  -2   3  27 1062.59 96.7156  21
   2   3 -25 559.206 95.9475  15
  -2   3  25 632.070 92.0918  24
  -2   3  25 802.289 214.258  44
   2   3 -23 444.520 102.483  15
  -2   3  23 577.925 104.597  24
  -2   3  23 524.465 236.781  44
  -2   3  21 1952.50 275.819  44
  -2   3  21 2150.52 124.850  29
   2   3 -21 1670.83 156.536  15
  -2   3  21 2405.54 160.158  24
  -2   3  19 3788.29 207.547  24
  -2   3  19 3515.23 313.795  44
  -2   3  17 11729.0 495.613  33
  -2   3  17 12050.6 537.526  44
  -2   3  15 584.107 182.132  33
  -2   3  15 152.342 235.593  44
  -2   3  13 609.254 170.055  33
  -2   3  13 449.204 216.990  44
   2   3 -13 591.514 96.0767  15
  -2   3  11 848.359 160.209  33
  -2   3   9 836.472 149.178  33
  -2   3   7 189.565 127.755  33
  -2   3   7 244.407 87.6534  24
  -2   3   7 251.340 67.9386  13
  -2   3   5 5271.96 225.892  24
  -2   3   5 5236.19 219.232  13
  -2   3   3 4740.97 222.455  17
  -2   3   3 5139.80 214.584  24
  -2   3   3 4938.79 206.331  13
  -2   3   1 29900.4 1034.47  17
   2   3   1 563.938 102.220  10
   2   3   3 3031.70 178.714  10
  -2   3  -3 2619.39 163.570  15
   2   3   5 5768.33 286.678  10
  -2   3  -5 5867.02 268.798  15
  -2   3  -7 122.838 91.3100  15
  -2   3  -7 79.0564 78.8974  24
   2   3   7 86.0478 123.908  10
  -2   3  -7 37.2627 91.0715  19
  -2   3  -9 6030.82 287.788  15
   2   3   9 6181.86 323.200  10
  -2   3  -9 5723.27 242.778  19
  -2   3  -9 5808.92 247.947  24
  -2   3 -11 11197.7 413.996  19
   2   3  11 11113.9 500.273  10
  -2   3 -11 10686.6 418.784  24
  -2   3 -11 11877.7 472.219  15
  -2   3 -13 10091.8 394.807  19
   2   3  13 9919.51 478.124  10
  -2   3 -13 11105.7 458.744  15
  -2   3 -15 12155.6 519.014  15
   2   3  15 11837.9 545.869  10
  -2   3 -17 1800.85 189.677  15
   2   3  17 1745.97 219.991  10
  -2   3 -17 1910.78 165.595  11
  -2   3 -19 4164.16 246.470  11
   2   3  19 4014.81 291.978  10
  -2   3 -19 4497.17 272.898  15
  -2   3 -21 988.126 150.160  15
  -2   3 -23 793.745 134.144  15
   2   3  23 791.464 231.714  44
   2   3  23 652.152 162.916  33
  -2   3 -25 1684.20 146.523  15
   2   3  25 1595.91 220.798  44
   2   3  25 1477.37 167.807  33
   2   3  27 147.794 122.181  33
   2   3  27 267.016 161.797  44
  -2   4  24 922.857 84.2863  24
  -2   4  22 116.058 87.9513  24
  -2   4  20 2364.58 152.441  24
  -2   4  20 2102.64 126.592  29
  -2   4  18 2864.55 182.604  24
  -2   4  18 2932.76 158.595  29
  -2   4  16 1729.89 217.576  33
  -2   4  14 4948.02 298.258  33
  -2   4  12 6415.60 335.692  33
  -2   4  12 6660.63 305.448  24
  -2   4  10 6814.19 340.676  33
  -2   4  10 7352.11 316.043  24
  -2   4   8 2042.97 202.011  33
  -2   4   8 2442.71 168.666  24
  -2   4   6 392.484 114.307  24
  -2   4   4 6613.27 287.009  24
  -2   4   2 2355.94 155.600  24
  -2   4   0 6144.21 281.924  17
  -2   4   0 6363.47 272.469  24
  -2   4  -2 5517.47 277.241  17
  -2   4  -2 5910.83 264.017  24
  -2   4  -4 417.089 102.059  24
   2   4   4 355.058 98.6713  24
  -2   4  -4 293.814 92.5312  17
  -2   4  -6 3264.74 180.456  24
  -2   4  -6 3487.08 187.382  19
   2   4   6 3535.47 184.814  24
  -2   4  -8 3134.12 183.120  24
  -2   4  -8 3293.86 184.355  19
  -2   4 -10 1233.28 141.967  15
  -2   4 -10 1448.82 135.245  19
   2   4  10 1136.44 180.735  10
  -2   4 -12 5562.16 247.347  19
   2   4  12 5030.83 330.994  10
  -2   4 -12 5431.99 284.328  15
  -2   4 -14 2776.18 204.680  15
  -2   4 -16 7642.80 373.203  15
   2   4  16 8607.95 376.007  33
  -2   4 -18 3982.53 236.289  15
   2   4  18 4098.48 252.686  33
  -2   4 -20 118.810 98.8476  15
   2   4  20 233.434 106.475  24
   2   4  20 205.507 163.295  33
  -2   4 -22 752.358 98.9879  15
   2   4  22 1041.90 109.267  24
  -2   5  17 273.452 76.0303  29
  -2   5  17 362.291 175.128  32
  -2   5  15 2292.53 136.909  29
  -2   5  15 2349.13 151.021  24
  -2   5  15 2162.04 215.285  32
  -2   5  13 1943.11 208.411  32
  -2   5  13 1946.14 150.384  24
  -2   5  11 3841.38 204.964  24
  -2   5   9 100.909 110.769  24
  -2   5   7 7369.09 311.345  24
  -2   5   5 1072.07 127.007  24
  -2   5   3 260.157 105.791  24
  -2   5   1 871.086 115.668  24
  -2   5  -1 874.325 100.473  29
  -2   5  -1 901.248 117.478  24
  -2   5  -3 2229.07 154.435  24
  -2   5  -3 2348.02 163.230  19
   2   5   5 2755.34 151.148  24
  -2   5  -5 2780.69 168.433  24
  -2   5  -5 2895.40 172.561  19
   2   5   7 672.305 100.092  24
  -2   5  -7 847.089 127.804  19
  -2   5  -9 5950.50 254.262  19
   2   5   9 5681.85 246.505  24
   2   5  11-5.69459 157.590  33
   2   5  11 185.256 97.7599  24
  -2   5 -11 38.0010 120.911  19
   2   5  13 399.871 157.535  33
   2   5  13 483.397 101.765  24
   2   5  15 889.245 102.103  24
   2   5  15 745.196 155.337  33
   2   5  17 507.111 134.280  33
   2   5  17 656.149 84.8962  24
  -2   6   4 1541.23 101.853  29
  -2   6   4 1986.32 104.283  24
  -2   6   2 379.705 97.3629  19
  -2   6   0 1097.78 106.600  19
   2   6   2 1128.52 88.7948  19
  -2   6  -2 1199.05 105.105  19
  -2   6  -4 69.9420 86.3590  19
  -3  -6   1 1626.47 83.6904  30
   3  -6  -1 1161.75 78.2833  30
  -3  -6  -1 38.8088 36.6773  30
   3  -6   1 77.3222 37.6611  30
  -3  -6  -1 43.6083 36.0576  31
  -3  -5  16 699.227 62.6870  26
  -3  -5  16 632.516 62.8518  30
  -3  -5  16 599.081 50.3701  23
   3  -5 -16 642.733 126.117  14
  -3  -5  14 480.862 65.8594  30
  -3  -5  14 479.295 50.5801  23
   3  -5 -14 538.393 138.620  14
  -3  -5  14 514.261 63.7772  26
   3  -5 -12 1156.93 163.043  14
  -3  -5  12 1126.86 89.9021  30
  -3  -5  12 1156.79 74.1287  23
  -3  -5  12 1005.69 84.9220  26
   3  -5 -10 4616.17 263.902  14
  -3  -5  10 5081.93 202.568  23
  -3  -5  10 5024.89 218.408  30
   3  -5  -8 1046.60 173.678  14
   3  -5  -6 45.1923 155.676  14
  -3  -5   6 2.71960 48.3237  31
  -3  -5   4 514.003 77.8458  30
  -3  -5   4 556.168 71.3223  31
  -3  -5   2 817.692 82.6074  31
  -3  -5   2 886.691 94.6038  30
  -3  -5   2 879.188 84.1922  35
  -3  -5   0 128.682 65.5501  30
  -3  -5   0 114.261 62.7905  31
   3  -5   0 37.2473 72.3599  27
  -3  -5   0 165.405 74.0371  38
  -3  -5  -2 2954.63 163.719  31
   3  -5   2 2911.38 161.041  27
  -3  -5  -2 3032.03 167.447  38
  -3  -5  -4 290.022 79.1853  38
   3  -5   4 234.192 82.6163  27
   3  -5   6 6976.59 280.668  27
  -3  -5  -6 7473.72 297.797  38
  -3  -5  -8 3872.75 186.978  38
   3  -5   8 2910.70 149.905  30
  -3  -5 -10 2449.54 149.647  38
   3  -5  10 2100.36 110.701  30
  -3  -5 -12 1215.60 105.303  38
  -3  -5 -14 300.679 62.9658  38
   3  -5  16 26.3322 36.7519  26
  -3  -5 -16 48.7591 44.9600  38
  -3  -4  23 91.0822 79.0730  36
   3  -4 -23 76.1960 123.876  14
  -3  -4  21 892.088 111.091  36
   3  -4 -21 1118.02 159.947  14
  -3  -4  21 1068.80 78.1326  26
  -3  -4  19 790.618 118.139  36
   3  -4 -19 767.578 172.594  14
  -3  -4  19 702.939 66.8423  23
  -3  -4  17 5223.75 233.039  30
  -3  -4  17 4882.16 256.155  36
  -3  -4  17 5279.04 218.785  23
   3  -4 -17 5859.38 302.422  14
  -3  -4  15 2564.45 176.830  36
  -3  -4  15 2366.37 143.168  30
  -3  -4  15 2482.94 128.703  23
  -3  -4  13 1836.15 109.006  23
  -3  -4  13 1962.70 155.569  36
  -3  -4  13 2025.58 127.903  30
  -3  -4  11 712.958 99.7121  35
   3  -4 -11 551.391 214.339   7
   3  -4 -11 676.850 200.357  14
  -3  -4  11 648.581 117.726  36
  -3  -4  11 757.032 86.8649  30
  -3  -4   9 114.368 56.7880  31
  -3  -4   9 134.683 64.9233  30
  -3  -4   9 178.462 74.8062  35
   3  -4  -9 170.762 186.651  14
   3  -4  -9 29.4825 197.198   7
  -3  -4   9 54.2834 87.8473  36
   3  -4  -7 1909.75 216.482  14
  -3  -4   7 1642.57 128.142  36
  -3  -4   7 1808.19 114.328  31
   3  -4  -7 1837.60 250.925   7
  -3  -4   7 1847.23 126.925  35
  -3  -4   5 1830.96 124.765  35
  -3  -4   5 2034.78 123.732  31
   3  -4  -5 1866.26 248.457   7
  -3  -4   5 1833.21 127.930  30
   3  -4  -5 2090.50 216.160  14
  -3  -4   3 1747.86 115.234  31
   3  -4  -3 1494.95 138.288   9
   3  -4  -3 1674.99 206.599  14
  -3  -4   3 1584.14 112.305  35
  -3  -4   3 1523.86 122.269  38
   3  -4  -3 1359.36 228.703   7
   3  -4  -1 11313.7 562.498   7
   3  -4  -1 12915.9 487.803  27
   3  -4  -1 12042.8 502.952  14
   3  -4  -1 12166.4 520.044   9
  -3  -4   1 13470.4 489.769  38
  -3  -4   1 12730.0 470.061  35
   3  -4   1 2142.92 182.235   9
   3  -4   1 2353.74 162.510  27
  -3  -4  -1 2717.79 161.238  38
   3  -4   1 2105.95 225.823   7
  -3  -4  -1 2617.03 140.114  35
   3  -4   3 2466.25 164.856  27
  -3  -4  -3 2434.93 136.446  35
   3  -4   3 2839.05 201.064   9
  -3  -4  -3 2246.52 153.064  38
   3  -4   5 5523.15 255.990  27
  -3  -4  -5 5117.16 251.245  38
   3  -4   5 5382.74 299.082   9
   3  -4   7 744.842 119.505  27
   3  -4   7 813.147 99.1024  12
   3  -4   7 877.589 133.147   9
   3  -4   9 1575.06 110.527  30
   3  -4   9 2221.93 178.633   9
   3  -4   9 1959.82 131.947  12
   3  -4   9 1935.14 152.512  27
   3  -4  11 1318.15 94.8023  30
   3  -4  11 1401.23 141.414  27
   3  -4  13 3427.91 202.711  27
   3  -4  13 3808.67 194.428  12
   3  -4  13 3339.64 221.967   9
   3  -4  15 4715.37 238.138  27
   3  -4  15 4996.91 239.289  12
   3  -4  17 10.3035 93.8064  27
   3  -4  17 16.8230 48.6552  26
   3  -4  17 100.140 95.4199  12
   3  -4  19 2534.58 118.988  26
   3  -4  19 2461.67 153.606  27
   3  -4  19 2224.68 163.833  36
   3  -4  21 231.647 91.3607  36
   3  -4  21 325.236 83.5599  27
  -3  -4 -21 208.888 56.6390  38
   3  -4  23 274.682 79.5844  36
  -3  -3  26 1195.05 98.2921  18
  -3  -3  26 1398.13 116.853  36
   3  -3 -24 3516.09 215.098  14
  -3  -3  24 3474.87 196.556  36
  -3  -3  22 802.710 134.949  36
  -3  -3  22 793.815 81.2016  26
   3  -3 -22 722.037 171.051  14
  -3  -3  20 3670.08 169.863  12
   3  -3 -20 4041.35 257.073  14
  -3  -3  20 3521.50 174.944  26
  -3  -3  20 3561.80 173.387  23
  -3  -3  18 1455.44 107.110  12
   3  -3 -18 1500.51 241.367   7
   3  -3 -18 1363.20 213.695  14
  -3  -3  18 1311.13 96.1528  23
  -3  -3  18 1512.72 107.989  26
  -3  -3  18 1245.58 107.216  30
  -3  -3  16 105.122 114.093  36
  -3  -3  16 41.7410 69.4049  12
  -3  -3  16 60.8430 48.3685  23
   3  -3 -16-30.7009 194.259  14
   3  -3 -16-140.929 212.562   7
  -3  -3  16 59.2951 62.6514  30
  -3  -3  14 3982.03 189.991  30
   3  -3 -14 4289.51 289.533  14
  -3  -3  14 4064.39 185.161  12
  -3  -3  14 3939.34 177.634  23
   3  -3 -14 4099.85 331.257   7
  -3  -3  14 3790.08 226.293  36
  -3  -3  12 1855.88 114.723  30
  -3  -3  12 1833.41 127.332  35
   3  -3 -12 2245.82 231.386  14
   3  -3 -12 1863.51 260.949   7
  -3  -3  12 1728.94 113.950  12
  -3  -3  12 1760.70 152.155  36
  -3  -3  10 3915.72 178.703  30
  -3  -3  10 3608.90 198.949  36
  -3  -3  10 3571.32 167.618  31
  -3  -3  10 3661.01 168.352  12
  -3  -3  10 3676.76 179.853  35
  -3  -3   8 7729.63 294.768  31
  -3  -3   8 7590.68 315.559  36
  -3  -3   8 7276.00 289.108  12
  -3  -3   8 7905.01 306.183  35
  -3  -3   6 369.549 80.2842  36
   3  -3  -6 564.050 204.133   7
  -3  -3   6 440.925 65.4835  35
  -3  -3   6 425.391 68.4354  38
  -3  -3   6 304.646 55.3273  31
  -3  -3   4 15393.7 573.136  38
  -3  -3   4 16320.6 569.440  35
   3  -3  -4 15842.3 663.552   7
  -3  -3   2 1144.99 88.7219  35
  -3  -3   0 3258.12 197.106  20
   3  -3   0 3102.67 145.650  12
   3  -3   2 10148.0 372.009  12
   3  -3   4 744.854 99.2966  27
   3  -3   4 684.152 83.6359  12
  -3  -3  -4 766.134 142.659  14
  -3  -3  -6 2627.77 198.823  14
   3  -3   6 2951.40 144.107  12
   3  -3   6 2430.52 182.402   7
   3  -3   6 2949.45 163.215  27
  -3  -3  -8 1875.99 191.964  14
   3  -3   8 1890.92 134.808  27
   3  -3   8 1727.73 115.780  12
   3  -3  10 2914.36 173.016  27
   3  -3  10 2915.49 154.913  12
   3  -3  10 3109.56 201.436   9
   3  -3  12 3577.15 181.917  12
   3  -3  12 3064.17 190.909  27
   3  -3  12 3678.03 220.435   9
   3  -3  14 603.660 106.014   9
   3  -3  14 837.547 124.222  27
   3  -3  16 10830.8 449.185  27
   3  -3  16 11783.7 477.046   9
   3  -3  18 910.623 110.448   9
   3  -3  18 1071.18 134.924  27
   3  -3  18 1022.36 82.1157  26
   3  -3  20 179.449 111.504  27
   3  -3  20 182.373 46.2919  26
   3  -3  22 1089.23 128.968  27
   3  -3  24 1550.05 143.956  36
   3  -3  24 1988.91 136.389  27
   3  -3  26 402.777 65.9499  12
   3  -3  26 265.096 90.9379  36
  -3  -2  29 286.903 72.1702  46
  -3  -2  29 156.092 69.5482  36
  -3  -2  27 7928.68 322.500  36
  -3  -2  27 8297.38 336.594   5
  -3  -2  27 7614.57 315.681  46
  -3  -2  25 1649.35 133.149  46
  -3  -2  25 1736.81 172.157   5
  -3  -2  25 1803.47 149.404  36
  -3  -2  23 2611.70 186.304  36
  -3  -2  23 2545.44 233.360   3
  -3  -2  23 2612.20 207.272   5
   3  -2 -23 2647.44 198.955  14
  -3  -2  21 6963.55 278.425  26
   3  -2 -21 6968.19 327.163  14
  -3  -2  21 6875.35 317.986  36
  -3  -2  21 6756.73 330.826   5
  -3  -2  21 6928.66 379.027   3
  -3  -2  21 6512.72 266.842  12
  -3  -2  19 276.304 113.683  36
  -3  -2  19 315.023 69.7223  12
  -3  -2  19 261.985 59.8637  26
  -3  -2  19 201.784 56.8497  23
  -3  -2  19 383.700 154.930   3
  -3  -2  19 193.061 144.441   5
   3  -2 -19 288.085 171.561  14
   3  -2 -19 232.642 172.775   7
  -3  -2  17 1050.47 87.3378  26
  -3  -2  17 926.833 130.731  36
  -3  -2  17 956.841 89.1292  30
   3  -2 -17 1191.34 186.898  14
  -3  -2  17 906.500 87.5928  12
  -3  -2  17 949.166 76.3565  23
   3  -2 -17 840.084 201.805   7
  -3  -2  17 784.661 148.989   5
  -3  -2  17 988.045 169.662   3
  -3  -2  15 2730.54 176.533  36
  -3  -2  15 2437.21 139.539  30
  -3  -2  15 2428.43 149.722  27
   3  -2 -15 3019.63 222.136  14
  -3  -2  15 2423.29 181.479   5
  -3  -2  15 2785.25 211.915   3
  -3  -2  15 2817.22 131.948  23
   3  -2 -15 2869.25 263.449   7
  -3  -2  15 2867.58 134.955  12
  -3  -2  13 3436.89 162.433  35
  -3  -2  13 3547.51 160.606  30
  -3  -2  13 3186.12 212.879   3
   3  -2 -13 3920.84 290.788   7
  -3  -2  13 3205.58 150.816  12
  -3  -2  13 3429.68 149.113  23
   3  -2 -11 12622.6 548.018   7
  -3  -2  11 13084.2 447.712  30
  -3  -2  11 11812.3 432.254  12
  -3  -2  11 12241.3 486.758   3
  -3  -2   9 1021.06 73.8512  12
  -3  -2   7 6666.12 245.133  12
  -3  -2   5 3299.54 137.976  12
  -3  -2   3 2127.57 117.257   1
  -3  -2   1 4103.05 175.569   1
  -3  -2  -1 3693.28 162.594  41
   3  -2   1 3414.63 144.502  12
  -3  -2  -1 3403.84 160.297  39
  -3  -2  -1 3780.60 158.130   1
  -3  -2  -3 7551.42 314.999  14
  -3  -2  -3 8387.28 305.282   1
  -3  -2  -5 5936.12 272.951  14
  -3  -2  -5 6603.07 279.845   8
  -3  -2  -5 6502.11 259.129   1
  -3  -2  -7 1163.41 101.308   1
  -3  -2  -7 1298.53 136.696   8
  -3  -2  -9 5760.81 264.942   1
  -3  -2  -9 5731.10 272.907  14
  -3  -2  -9 6179.96 309.617   8
  -3  -2 -11 9985.02 408.435  14
  -3  -2 -11 10032.4 420.428   1
  -3  -2 -11 10275.7 470.535   8
  -3  -2 -13 4375.63 295.316   8
  -3  -2 -13 4761.65 250.696  14
   3  -2  13 4041.06 287.625   2
  -3  -2 -13 4310.08 208.024  25
  -3  -2 -13 4403.13 247.364   1
  -3  -2 -15 805.023 135.114   1
  -3  -2 -15 885.532 178.973   8
   3  -2  15 862.129 102.432   9
   3  -2  15 842.891 131.664   5
   3  -2  15 845.904 187.351   2
   3  -2  17 1948.50 166.604   5
  -3  -2 -17 2085.17 187.294   1
   3  -2  17 2082.20 142.764   9
   3  -2  17 1895.26 235.570   2
  -3  -2 -17 1813.71 230.183   8
   3  -2  19 2269.75 170.158  27
   3  -2  19 2184.16 177.903   5
   3  -2  19 2279.68 249.150   2
  -3  -2 -19 2056.81 248.869   8
  -3  -2 -19 1956.55 193.740   1
   3  -2  21 4582.15 321.194   2
   3  -2  21 3805.98 269.997  40
   3  -2  21 4382.29 233.066  27
   3  -2  21 4346.07 236.341   5
  -3  -2 -21 3305.31 254.458   1
  -3  -2 -21 3734.24 327.131   8
   3  -2  23 639.388 196.569  40
   3  -2  23 829.448 130.106  27
   3  -2  23 1068.04 146.143   5
   3  -2  25 6074.60 268.042  27
   3  -2  25 5662.10 268.406   5
   3  -2  25 5130.61 296.082  40
   3  -2  27 495.464 101.945  36
   3  -2  29 54.7615 67.8294  36
  -3  -1  30 2118.46 166.630   5
  -3  -1  30 2001.38 131.454  46
  -3  -1  28 3850.59 186.052  36
  -3  -1  28 4266.08 209.318  46
  -3  -1  28 4535.77 247.516   5
  -3  -1  26 1029.64 112.759  36
  -3  -1  26 849.824 174.078   5
  -3  -1  26 922.426 124.865  46
  -3  -1  24 8120.88 339.191  36
  -3  -1  24 7972.24 429.841   3
  -3  -1  24 7839.64 374.910   5
  -3  -1  24 7494.97 373.004  44
  -3  -1  22 2581.39 243.436   3
  -3  -1  22 2510.54 212.796   5
  -3  -1  22 2567.30 172.772  36
  -3  -1  22 2301.64 236.765  44
  -3  -1  20 6519.36 341.090  44
  -3  -1  20 6619.91 299.576  36
  -3  -1  20 6584.45 375.046   3
  -3  -1  20 6646.58 327.099   5
  -3  -1  18 14011.6 520.147  36
   3  -1 -18 13287.2 557.175   7
  -3  -1  18 14047.6 490.826  26
   3  -1 -18 13527.6 516.349  14
  -3  -1  18 12533.8 528.720   5
  -3  -1  18 13245.9 587.223   3
  -3  -1  16 1182.04 121.158  36
  -3  -1  16 1276.30 151.732   5
  -3  -1  16 1202.08 84.9711  26
  -3  -1  16 1184.92 172.601   3
  -3  -1  16 1353.52 84.2330  23
   3  -1 -16 1431.68 181.607   7
  -3  -1  14 4450.92 265.450   3
   3  -1 -14 4976.54 286.499   7
  -3  -1  12 21304.3 786.664   3
  -3  -1  10 7902.29 323.334   3
  -3  -1  10 6987.40 284.275  16
  -3  -1   8 24181.7 850.355   3
  -3  -1   6 2740.01 158.376   3
  -3  -1   6 2665.24 156.133   1
  -3  -1   4 17052.2 605.768   1
  -3  -1   2 3498.97 164.324  41
  -3  -1   2 3336.61 159.251   1
  -3  -1   2 3349.79 163.750  39
  -3  -1   0 9211.99 340.327   1
  -3  -1  -2 10464.9 381.845   1
  -3  -1  -4 3198.37 156.378   1
  -3  -1  -4 3339.84 178.472   8
  -3  -1  -6 17823.1 665.591   8
  -3  -1  -6 18066.4 640.908   1
  -3  -1  -8 12322.2 502.679   8
  -3  -1 -10 297.481 125.014   8
  -3  -1 -12 666.720 157.747   8
  -3  -1 -14 1278.37 191.058   8
   3  -1  14 940.514 103.926  27
   3  -1  16 2198.73 143.019  27
   3  -1  16 1695.51 110.368   9
  -3  -1 -16 2279.94 238.334   8
   3  -1  18 1420.91 159.566   5
   3  -1  18 1404.17 131.228  27
   3  -1  18 1158.80 159.083  43
   3  -1  18 1637.26 241.456   2
  -3  -1 -18 1368.94 218.598   8
   3  -1  20 2477.52 171.270  27
  -3  -1 -20 2132.74 264.393   8
   3  -1  20 2414.93 198.165   5
   3  -1  20 2813.59 201.415  43
   3  -1  20 2476.83 273.011   2
   3  -1  22 2403.50 280.537   2
   3  -1  22 2937.51 211.646   5
  -3  -1 -22 2657.79 298.169   8
   3  -1  22 2183.40 193.329  43
   3  -1  22 3059.52 184.552  27
   3  -1  24 912.869 168.578   5
   3  -1  24 1053.38 132.073  27
   3  -1  24 995.583 223.625   2
   3  -1  24 903.636 150.819  43
   3  -1  24 906.642 229.715  40
   3  -1  26 981.314 158.077   5
   3  -1  26 986.128 216.438  40
   3  -1  28 4001.46 205.954   5
   3  -1  28 3609.75 249.726  40
   3  -1  30 686.296 114.976   5
  -3   0  31 7057.19 282.138  46
  -3   0  29 52.9218 94.1394  46
  -3   0  27 880.117 126.780  46
  -3   0  27 703.622 224.906  44
  -3   0  25 6040.52 289.508  46
  -3   0  25 5881.26 369.459   3
  -3   0  25 6082.07 349.467  44
  -3   0  23-9.52053 152.893   3
  -3   0  23 156.885 222.035  44
  -3   0  21 19719.3 757.329  44
  -3   0  21 19637.2 809.330   3
  -3   0  19 276.576 158.687   3
  -3   0  19 196.740 204.452  44
  -3   0  17 34067.9 1250.16   3
  -3   0  17 34387.3 1202.06  44
   3   0 -15 4388.99 224.969   7
  -3   0  15 4927.65 279.246   3
   3   0 -13 1680.64 153.728   7
  -3   0  13 1707.03 175.065   3
  -3   0  11 1329.77 104.631  16
  -3   0  11 1526.85 155.490   3
  -3   0   9 7601.67 320.768   3
  -3   0   9 7320.08 286.232  16
  -3   0   7 156.539 91.2774   1
  -3   0   7 161.700 94.6205   3
  -3   0   5 3197.04 163.853   1
  -3   0   5 2964.79 158.947   3
  -3   0   3 25289.7 815.754  41
  -3   0   3 25337.0 816.608  39
  -3   0   1 37831.8 1267.48   1
  -3   0  -1 7218.74 275.271   1
  -3   0  -3 24585.7 849.105  11
  -3   0  -3 26207.8 862.710   1
  -3   0  -5 939.464 90.6602   1
  -3   0  -7 2163.35 167.760   8
  -3   0  -9 25261.2 870.890  11
  -3   0  -9 25521.5 934.854   8
  -3   0 -11 8001.79 390.895   8
  -3   0 -13 139.272 142.551   8
  -3   0 -15 3493.80 271.485   8
   3   0  17 1087.81 115.118  27
  -3   0 -17 1179.90 195.480   8
  -3   0 -17 788.533 162.402  19
   3   0  19 2239.21 155.441  27
   3   0  19 2515.32 197.909  43
  -3   0 -19 1983.70 248.346   8
   3   0  19 2069.90 263.111   2
   3   0  21 4511.59 269.409  10
   3   0  21 4845.79 243.110  27
   3   0  21 5309.96 278.813  43
   3   0  21 4921.31 367.351   2
  -3   0 -21 4632.24 365.203   8
   3   0  23 762.104 235.150   2
  -3   0 -23 327.152 177.386   8
   3   0  23 509.038 159.729  43
   3   0  25 1072.22 223.685   2
  -3   0 -25 1154.64 216.641   8
   3   0  25 1103.19 173.733  43
   3   0  31 4043.09 211.436  44
   3   0  31 3164.86 147.294  46
  -3   1  30 1398.03 95.0299  18
  -3   1  30 2514.99 170.252   5
  -3   1  28 4455.28 308.639  44
  -3   1  28 4595.38 260.538   5
  -3   1  28 4603.28 221.470  46
  -3   1  26 822.895 252.969  44
  -3   1  26 680.729 157.230  32
  -3   1  26 683.771 169.114   5
  -3   1  26 776.783 119.647  46
  -3   1  24 7445.29 423.310   3
  -3   1  24 7418.59 368.838   5
  -3   1  24 8201.41 358.320  32
  -3   1  24 7820.22 425.143  44
  -3   1  24 7518.34 336.511  46
  -3   1  22 2982.54 225.618   5
  -3   1  22 2776.49 260.257   3
  -3   1  22 2774.46 186.344  46
  -3   1  20 6937.57 384.678   3
  -3   1  20 6729.20 333.217   5
  -3   1  20 6783.99 307.848  46
  -3   1  18 12559.8 525.032   5
  -3   1  18 13818.6 517.880  33
  -3   1  18 12972.3 580.412   3
  -3   1  18 14008.8 516.174  46
  -3   1  16 1315.51 151.103   5
  -3   1  16 1486.74 182.693   3
  -3   1  16 1401.85 159.962  33
  -3   1  16 1326.51 121.057  46
  -3   1  14 4804.68 268.646   3
  -3   1  12 20963.4 773.242   3
  -3   1  10 7304.81 289.752  16
  -3   1  10 7521.74 325.538   3
  -3   1  10 7605.50 288.833  13
  -3   1   8 24029.6 834.372  16
  -3   1   8 24415.3 859.095   3
  -3   1   8 24996.8 833.481  13
  -3   1   6 3131.93 169.797   3
  -3   1   6 3097.49 168.434   1
  -3   1   4 16498.6 586.134   1
  -3   1   2 3219.11 153.075   1
  -3   1   2 3217.72 157.881  39
  -3   1   2 3280.88 158.354  41
  -3   1   0 9554.37 350.754   1
  -3   1  -2 10485.9 381.245   1
  -3   1  -4 2889.25 144.634   1
  -3   1  -6 16380.9 587.277   1
  -3   1  -8 12476.2 510.890   8
  -3   1 -10 324.915 128.353   8
  -3   1 -10 306.530 80.9585  11
  -3   1 -12 478.406 95.2436  11
  -3   1 -12 473.192 145.175   8
  -3   1 -14 1576.14 197.326   8
  -3   1 -14 1340.18 126.542  11
  -3   1 -16 2463.16 238.872   8
   3   1  16 2187.16 181.275  43
  -3   1 -16 1815.39 170.067  19
  -3   1 -16 2098.54 158.236  11
   3   1  18 1491.47 178.251  43
  -3   1 -18 1741.84 151.865  11
   3   1  18 1326.33 234.532   2
   3   1  18 1582.38 168.868   5
  -3   1 -18 1221.78 169.264  19
  -3   1 -18 1846.02 233.022   8
   3   1  20 2186.37 194.082   5
  -3   1 -20 2444.16 266.533   8
   3   1  20 2064.32 265.259   2
   3   1  20 2267.12 213.122  10
   3   1  20 2474.05 208.886  43
   3   1  22 2709.66 226.025  10
   3   1  22 2803.02 294.275   2
   3   1  22 2956.31 214.567   5
  -3   1 -22 2389.25 271.124   8
   3   1  24 1316.16 175.422   5
   3   1  24 1158.87 230.693  40
   3   1  24 1060.53 233.524   2
  -3   1 -24 910.267 161.018   1
   3   1  24 1134.50 164.074  10
   3   1  26 992.850 226.875  40
   3   1  26 850.856 157.905   5
   3   1  28 4403.70 222.779   5
  -3   1 -28 4001.85 220.299  15
   3   1  28 3643.15 173.712  46
   3   1  28 3961.91 264.893  40
  -3   1 -30 539.160 94.0752  15
   3   1  30 728.919 117.210   5
  -3   2  29 293.058 110.127   5
  -3   2  27 8173.23 348.123   5
  -3   2  27 8076.39 407.166  44
  -3   2  27 8437.64 360.601  32
  -3   2  25 1994.55 219.855  32
  -3   2  25 1641.34 175.348   5
  -3   2  25 1795.22 280.566  44
  -3   2  23 2128.82 198.229   5
  -3   2  23 2318.16 142.782  24
  -3   2  23 2291.89 162.339  46
  -3   2  23 2478.69 297.701  44
  -3   2  21 6626.83 405.708  44
  -3   2  21 6896.70 337.971   5
  -3   2  21 7130.70 291.890  24
  -3   2  21 6804.67 380.850   3
  -3   2  21 7289.19 314.493  46
  -3   2  21 6619.56 335.156  33
  -3   2  19 174.043 167.006  33
  -3   2  19 362.064 251.290  44
  -3   2  19 484.842 154.994   3
  -3   2  19 130.444 147.296   5
  -3   2  19 441.316 110.792  46
  -3   2  17 986.136 167.907   3
  -3   2  17 1267.72 247.181  44
  -3   2  17 858.306 118.484  46
  -3   2  17 804.169 148.584   5
  -3   2  17 1108.40 96.3959  29
  -3   2  15 2849.84 210.817   3
  -3   2  15 2624.82 254.982  44
  -3   2  15 2544.91 182.489   5
  -3   2  15 2804.94 166.335  46
  -3   2  13 4270.58 198.049  46
  -3   2  13 3628.76 265.263  44
  -3   2  13 4034.45 236.032   3
  -3   2  11 11789.2 463.028   3
  -3   2  11 11390.6 444.715  33
  -3   2   9 1443.06 103.965  13
  -3   2   7 7103.30 276.819  13
  -3   2   5 3225.90 162.967  17
  -3   2   5 3142.68 149.183  13
  -3   2   3 1703.90 114.274  17
  -3   2   3 1686.64 108.699   1
  -3   2   1 3294.86 153.171   1
  -3   2  -1 3191.11 167.343  15
  -3   2  -1 3396.62 154.015  41
  -3   2  -1 3518.24 152.945   1
  -3   2  -1 3291.48 154.796  39
  -3   2  -3 7547.21 310.836  15
  -3   2  -3 7883.78 294.929   1
  -3   2  -5 6540.74 285.987  15
  -3   2  -5 7038.18 272.938   1
  -3   2  -7 1324.80 119.898  15
  -3   2  -7 1318.40 104.270   1
  -3   2  -9 5751.54 260.435   1
  -3   2  -9 6090.19 275.750  15
  -3   2 -11 9229.05 385.623   1
  -3   2 -13 4075.69 206.315  19
   3   2  13 4106.97 277.650   2
  -3   2 -13 3931.19 230.109   1
   3   2  13 4227.40 229.667  43
   3   2  15 1174.88 196.196   2
  -3   2 -15 1295.53 143.651   1
   3   2  15 1330.29 167.208  43
  -3   2 -15 1402.78 137.900  11
   3   2  15 1113.08 135.590   5
  -3   2 -15 940.491 141.845  19
  -3   2 -17 1564.07 172.354  19
  -3   2 -17 1534.47 168.287   1
   3   2  17 1961.52 166.678   5
  -3   2 -17 2056.79 165.755  11
   3   2  17 1649.14 221.833   2
   3   2  17 2124.91 192.601  43
   3   2  19 2429.00 227.525  10
   3   2  19 2277.50 212.690  43
   3   2  19 2282.01 184.760   5
  -3   2 -19 2770.60 191.622  11
   3   2  19 2326.74 252.387   2
  -3   2 -19 1903.44 193.112   1
   3   2  21 3608.65 306.047   2
   3   2  21 3735.05 257.331  43
  -3   2 -21 3326.67 246.722   1
   3   2  21 4332.82 236.905   5
  -3   2 -21 4173.75 241.841  11
   3   2  21 3862.81 277.445  10
   3   2  21 3844.20 274.265  40
   3   2  23 479.811 173.278  43
  -3   2 -23 737.302 145.167  15
   3   2  23 560.771 143.491   5
   3   2  23 255.481 193.792  40
   3   2  23 665.463 160.525  33
   3   2  25 5724.13 269.916  33
   3   2  25 5914.94 273.895   5
   3   2  25 5369.35 304.294  40
   3   2  27 728.581 122.809   5
   3   2  29 281.409 172.772  44
   3   2  29-3.21214 80.9225   5
  -3   3  26 1424.80 183.839  32
  -3   3  26 1327.32 112.438  21
  -3   3  24 3762.23 176.672  24
  -3   3  24 3691.49 193.426  21
  -3   3  24 3778.34 265.693  32
  -3   3  22 874.679 112.814  24
  -3   3  20 3882.51 186.804  29
  -3   3  20 4003.32 205.817  24
  -3   3  20 4015.38 325.557  44
  -3   3  18 1587.45 145.327  24
  -3   3  18 1271.62 270.645  44
  -3   3  18 1543.14 123.274  29
  -3   3  16 26.1269 183.464  33
  -3   3  16 47.2922 109.575  24
  -3   3  16 77.4466 238.388  44
  -3   3  14 3741.46 255.693  33
  -3   3  14 4167.91 210.862  24
  -3   3  14 3429.02 294.502  44
  -3   3  12 1676.81 195.368  33
  -3   3  12 1880.52 141.715  24
  -3   3  12 2184.61 247.097  44
  -3   3  10 3501.55 225.856  33
  -3   3  10 3529.71 183.377  24
  -3   3   8 7127.03 317.557  33
  -3   3   8 7229.99 294.628  13
  -3   3   6 451.131 135.962  33
  -3   3   6 429.309 77.0663  13
  -3   3   4 13238.5 518.715  17
  -3   3   4 14190.8 501.876  13
  -3   3   4 13852.5 498.800  24
  -3   3   2 866.611 102.940  17
  -3   3   2 1008.34 101.221  24
  -3   3   0 2722.63 164.184  17
  -3   3   0 2891.00 150.646  24
  -3   3  -2 9070.03 351.993  24
   3   3   2 9882.42 387.928  10
  -3   3  -4 730.905 108.971  15
  -3   3  -4 554.585 89.0878  24
  -3   3  -6 3143.90 190.351  15
  -3   3  -6 2748.33 153.632  24
  -3   3  -6 2719.95 157.531  19
  -3   3  -8 1764.38 156.800  15
   3   3   8 1934.36 196.167  10
  -3   3  -8 1670.99 128.501  24
  -3   3  -8 1553.75 130.893  19
  -3   3 -10 2729.10 167.681  24
  -3   3 -10 3142.72 207.270  15
  -3   3 -10 2699.02 166.333  19
  -3   3 -12 3835.09 200.381  19
  -3   3 -12 4017.02 246.002  15
   3   3  12 4095.34 273.383  10
  -3   3 -14 766.723 141.226  19
   3   3  14 933.391 156.920  43
  -3   3 -14 872.484 154.525  15
   3   3  14 800.601 178.950  10
   3   3  16 12897.2 566.111  10
  -3   3 -16 13021.1 540.043  15
  -3   3 -16 11763.3 502.869  11
   3   3  16 12518.2 496.262  43
  -3   3 -16 11354.0 464.462  19
  -3   3 -18 1393.27 150.883  11
   3   3  18 1454.60 198.250  10
  -3   3 -18 1486.33 183.318  15
  -3   3 -20 160.068 131.984  15
   3   3  22 1118.11 174.278  33
  -3   3 -22 1182.32 155.989  15
   3   3  24 1626.77 169.859  33
  -3   3 -24 1766.10 156.486  15
   3   3  24 1591.64 222.864  44
   3   3  26 355.988 127.118  33
  -3   3 -26 349.764 97.4321  15
   3   3  26 340.667 163.514  44
  -3   4  23 151.190 160.690  32
  -3   4  23 103.789 70.6029  24
  -3   4  21 1159.22 110.565  24
  -3   4  21 1109.81 201.469  32
  -3   4  19 713.890 94.5852  29
  -3   4  19 923.123 119.055  24
  -3   4  17 5910.30 262.969  29
  -3   4  17 6335.79 279.155  24
  -3   4  15 2842.68 188.866  24
  -3   4  15 2785.23 171.313  29
  -3   4  13 1711.41 211.708  33
  -3   4  11 755.901 185.781  33
  -3   4   9 47.5494 157.476  33
  -3   4   9 69.8750 115.330  24
  -3   4   7 2081.09 158.654  24
  -3   4   5 2281.84 160.362  24
  -3   4   3 1940.50 151.011  24
  -3   4   1 12080.0 489.341  17
  -3   4   1 12615.3 469.902  24
  -3   4  -1 2392.51 166.702  17
  -3   4  -1 2254.11 153.261  24
  -3   4  -3 2405.98 141.727  29
  -3   4  -3 2472.79 173.817  17
  -3   4  -3 2551.43 160.020  24
  -3   4  -5 5101.61 245.358  24
   3   4   5 5827.49 242.675  24
  -3   4  -5 5537.84 248.191  19
  -3   4  -5 5207.54 274.194  17
  -3   4  -7 960.527 129.033  19
  -3   4  -7 863.791 122.503  24
  -3   4  -9 1771.84 149.903  24
  -3   4  -9 2051.80 153.697  19
  -3   4 -11 1049.40 137.928  24
  -3   4 -11 1451.36 160.309  15
  -3   4 -11 1536.17 144.515  19
   3   4  11 1543.61 198.475  10
  -3   4 -13 3571.94 202.851  19
  -3   4 -13 3660.75 236.806  15
   3   4  13 3063.12 256.119  10
  -3   4 -15 4698.47 266.453  15
  -3   4 -15 4199.61 225.606  19
   3   4  17 129.685 171.558  33
  -3   4 -17-111.163 117.911  15
   3   4  19 2684.51 206.215  33
  -3   4 -19 2399.38 180.167  15
  -3   4 -21 284.532 93.9824  15
   3   4  21 444.093 94.9706  24
   3   4  23 335.852 79.5491  24
  -3   5  16 559.702 170.223  32
  -3   5  16 781.469 89.3688  29
  -3   5  14 579.450 112.093  24
  -3   5  14 470.247 173.663  32
  -3   5  12 1120.02 132.315  24
  -3   5  10 5031.14 237.381  29
  -3   5  10 5183.64 242.670  24
  -3   5   8 1432.26 141.529  24
  -3   5   8 1379.27 131.142  29
  -3   5   6 35.8147 100.778  29
  -3   5   6 9.10596 111.612  24
  -3   5   4 339.696 102.377  29
  -3   5   4 374.173 111.497  24
  -3   5   2 1181.73 116.990  29
  -3   5   2 1001.62 126.377  24
  -3   5   0 80.9355 126.607  19
  -3   5   0 214.698 85.3652  29
  -3   5   0 87.2581 106.388  24
  -3   5  -2 2746.08 151.176  29
  -3   5  -2 3214.83 179.265  24
  -3   5  -2 3229.26 185.356  19
  -3   5  -4 367.900 127.716  19
  -3   5  -4 258.739 108.720  24
  -3   5  -6 7197.50 311.967  24
  -3   5  -6 7860.42 310.178  19
   3   5   8 3819.52 176.832  24
  -3   5  -8 3903.11 202.617  19
   3   5  10 2036.26 187.966  33
   3   5  10 2275.73 135.304  24
  -3   5 -10 2610.66 165.021  19
   3   5  12 1377.83 162.653  33
   3   5  12 1345.17 111.067  24
  -3   5 -12 1347.66 143.049  19
   3   5  14 264.044 136.912  33
   3   5  14 233.567 83.3856  24
   3   5  16 50.1882 68.9544  24
   3   5  16 30.8531 127.016  33
  -3   6   1 1432.10 93.1962  24
  -3   6   1 1982.57 120.834  19
  -3   6  -1 230.453 92.2027  19
  -4  -5  17 382.826 45.3787  26
  -4  -5  15 2025.48 100.084  26
  -4  -5  15 1861.16 94.3525  23
   4  -5 -15 1847.43 157.660  14
  -4  -5  15 2029.91 108.526  30
  -4  -5  13 52.8805 53.9545  30
  -4  -5  13 59.4237 46.4774  26
   4  -5 -13 140.925 130.017  14
  -4  -5  13 72.8655 39.2438  23
   4  -5 -11 3067.93 211.151  14
  -4  -5  11 3232.57 149.793  26
  -4  -5  11 3206.42 142.254  23
   4  -5  -9 2195.30 192.702  14
  -4  -5   9 2172.17 118.894  26
  -4  -5   7 189.396 53.4530  31
  -4  -5   7 273.886 62.3304  30
   4  -5  -7 129.829 159.643  14
  -4  -5   5 1431.32 101.346  35
  -4  -5   5 1301.20 94.8579  31
  -4  -5   5 1410.28 103.457  30
   4  -5  -5 1352.92 120.559  27
   4  -5  -5 1351.91 173.408  14
  -4  -5   3 3549.79 176.440  31
  -4  -5   3 4038.57 186.756  30
   4  -5  -3 3634.19 190.771  27
  -4  -5   3 3946.20 178.097  35
  -4  -5   1 3360.89 171.615  30
  -4  -5   1 3379.80 162.793  35
   4  -5  -1 3343.14 179.145  27
  -4  -5   1 3343.99 166.738  31
  -4  -5  -1 1494.72 109.886  30
   4  -5   1 1425.93 123.090  27
  -4  -5  -1 1464.56 107.715  31
  -4  -5  -1 1560.48 118.203  38
  -4  -5  -1 1425.29 98.0435  35
  -4  -5  -3 413.025 75.9792  31
  -4  -5  -3 325.351 66.7711  30
   4  -5   3 291.871 91.3243  27
  -4  -5  -3 446.514 86.2035  38
   4  -5   5 2563.52 154.941  27
  -4  -5  -5 2514.56 137.319  30
  -4  -5  -5 2721.34 159.021  38
   4  -5   7 29.0155 42.1106  30
  -4  -5  -7 48.5592 46.2667  30
  -4  -5  -7 105.607 79.9776  38
   4  -5   7 57.2501 85.2622  27
   4  -5   9 790.826 102.703  27
  -4  -5  -9 940.055 105.188  38
   4  -5  11 147.108 77.4676  27
  -4  -5 -11 112.476 76.2163  38
  -4  -5 -13 146.451 66.6261  38
   4  -5  15 143.033 34.4735  26
  -4  -5 -15 120.342 52.0310  38
   4  -4 -22 1659.14 156.368  14
  -4  -4  22 1672.14 120.315  36
   4  -4 -20 640.047 158.588  14
  -4  -4  20 426.356 102.982  36
  -4  -4  18 4574.71 232.447  36
   4  -4 -18 5029.64 272.195  14
  -4  -4  18 4631.79 199.660  26
  -4  -4  18 4517.61 195.573  23
  -4  -4  16 1195.02 134.743  36
  -4  -4  16 1047.85 98.5989  30
  -4  -4  16 1120.32 83.9207  23
  -4  -4  16 1250.11 94.6765  26
  -4  -4  14 120.612 65.7713  30
  -4  -4  14 128.866 63.3708  26
  -4  -4  14 236.122 53.8474  23
  -4  -4  14 86.4397 101.878  36
  -4  -4  12 1281.13 116.061  35
   4  -4 -12 1441.25 212.088  14
   4  -4 -12 1076.26 223.082   7
  -4  -4  12 1323.56 106.531  30
  -4  -4  12 1205.03 100.336  26
  -4  -4  12 1325.65 130.868  36
  -4  -4  10 1708.29 137.048  36
  -4  -4  10 1702.49 127.513  35
   4  -4 -10 1256.20 235.870   7
  -4  -4  10 1691.55 111.710  31
   4  -4 -10 1710.53 218.997  14
  -4  -4   8 407.643 67.1918  31
   4  -4  -8 582.323 191.429  14
   4  -4  -8 437.532 203.414   7
  -4  -4   8 304.595 91.2437  36
  -4  -4   8 297.908 79.0672  35
  -4  -4   6 1361.20 102.095  31
   4  -4  -6 1435.72 243.125   7
   4  -4  -6 1452.93 206.615  14
  -4  -4   6 1554.40 114.711  35
  -4  -4   6 1532.78 113.720  30
  -4  -4   4 5668.07 246.831  31
  -4  -4   4 5988.89 252.897  30
   4  -4  -4 4989.62 364.896   7
   4  -4  -4 5618.50 312.934  14
  -4  -4   4 5784.12 261.406  38
  -4  -4   4 5798.42 248.595  35
   4  -4  -4 4988.70 274.553   9
  -4  -4   2 3443.75 176.163  31
  -4  -4   2 3549.76 177.435  30
   4  -4  -2 2908.23 243.886  14
   4  -4  -2 3159.87 293.676   7
   4  -4  -2 3005.76 209.417   9
  -4  -4   2 3349.65 171.128  35
   4  -4   0 1479.54 227.310   7
   4  -4   0 1541.12 189.720  14
   4  -4   0 1698.55 146.668  27
   4  -4   0 1725.35 169.680   9
  -4  -4   0 1838.84 119.578  35
  -4  -4  -2 2696.47 164.075  38
   4  -4   2 2632.48 173.133  27
  -4  -4  -2 2461.95 143.496  35
   4  -4   2 2590.08 204.050   9
  -4  -4  -4 1675.02 115.196  35
   4  -4   4 1543.65 144.230  27
   4  -4   4 1355.38 157.563   9
  -4  -4  -4 1247.28 122.894  38
  -4  -4  -6 341.904 72.3866  35
   4  -4   6 457.670 114.346  27
   4  -4   6 326.107 110.239   9
  -4  -4  -6 391.802 92.8362  38
   4  -4   6 479.982 90.9352  12
   4  -4   8 1396.92 142.630  27
   4  -4   8 1419.01 116.311  12
   4  -4   8 1337.43 150.331   9
   4  -4  10 322.561 110.438  27
   4  -4  10 242.816 89.7525  12
   4  -4  12 2460.79 175.177  27
   4  -4  12 2740.17 159.068  12
   4  -4  12 2330.80 186.576   9
   4  -4  14 1220.09 136.478  27
   4  -4  14 953.886 115.284  12
   4  -4  16 704.052 119.207  27
   4  -4  16 570.645 64.4158  26
   4  -4  16 805.630 107.535  12
   4  -4  18 884.660 114.729  27
   4  -4  18 1197.11 105.661  12
   4  -4  20 37.2065 85.5470  36
   4  -4  20 99.2362 83.0852  27
   4  -4  20 176.001 69.3074  12
   4  -4  22 1655.23 112.580  36
   4  -4  22 2114.87 108.968  27
  -4  -3  27 616.058 83.2309  36
  -4  -3  25 2331.49 133.053  18
  -4  -3  25 2507.98 151.519  36
   4  -3 -23 712.184 161.794  14
  -4  -3  23 835.626 123.667  36
  -4  -3  23 561.000 95.7129  18
  -4  -3  21 1144.54 146.275  36
   4  -3 -21 1395.10 185.974  14
   4  -3 -19 3433.56 298.887   7
  -4  -3  19 3541.63 172.362  23
   4  -3 -19 3578.30 260.908  14
   4  -3 -17 1558.43 247.554   7
  -4  -3  17 1588.35 121.428  30
   4  -3 -17 1839.63 230.011  14
  -4  -3  17 1630.61 107.116  23
  -4  -3  17 1617.36 161.683  36
  -4  -3  15 4140.87 242.647  36
  -4  -3  15 4526.94 220.068  30
  -4  -3  15 4636.91 202.032  23
   4  -3 -15 5299.39 315.155  14
  -4  -3  15 4639.98 211.351  26
   4  -3 -15 4626.42 352.270   7
  -4  -3  13 1116.60 135.506  36
  -4  -3  13 947.871 91.4538  30
  -4  -3  13 908.264 88.8595  26
   4  -3 -13 829.941 231.929   7
   4  -3 -11 6787.33 414.677   7
  -4  -3  11 6912.33 304.931  36
  -4  -3  11 7058.41 277.938  31
  -4  -3  11 6445.91 284.911  35
  -4  -3   9 2513.46 141.424  35
  -4  -3   9 2428.22 127.306  31
  -4  -3   9 2377.19 156.546  36
   4  -3  -7 2697.07 270.011   7
  -4  -3   7 2686.05 138.048  30
  -4  -3   7 3048.56 186.029  20
  -4  -3   7 2445.57 130.812  31
  -4  -3   7 2132.24 149.050  36
  -4  -3   7 2422.58 137.159  35
  -4  -3   7 2481.25 138.368  38
  -4  -3   5 4882.81 210.599  31
  -4  -3   5 4694.05 217.930  38
  -4  -3   5 5160.97 250.441  20
  -4  -3   5 4964.75 212.406  30
  -4  -3   5 4488.94 216.736  36
  -4  -3   5 5194.28 218.948  35
  -4  -3   3 2138.77 123.575  35
  -4  -3   3 2096.56 128.284  38
  -4  -3   1 7839.82 343.202  20
  -4  -3   1 8310.42 327.646  38
  -4  -3  -1 1865.28 136.471  37
   4  -3   1 1851.80 109.315  12
  -4  -3  -1 1998.25 169.337  20
   4  -3   3 3799.84 200.808  27
   4  -3   3 3860.34 176.410  12
  -4  -3  -3 4192.40 223.027  20
   4  -3   5 3320.71 192.346  27
   4  -3   5 3978.10 175.137  12
  -4  -3  -5 3825.05 211.629  20
  -4  -3  -5 3664.04 213.993  25
   4  -3   7 2727.96 166.169  27
  -4  -3  -7 2477.11 185.572  25
   4  -3   7 2767.22 145.930  12
  -4  -3  -9 7866.90 331.929  25
   4  -3   9 7524.32 298.319  12
   4  -3   9 7025.73 316.214  27
   4  -3  11 5469.37 268.018  27
   4  -3  11 5986.48 253.359  12
   4  -3  13 59.3346 103.530  27
   4  -3  13 65.2814 88.9536   9
   4  -3  15 2364.76 177.245  27
   4  -3  15 2750.12 188.763   9
   4  -3  17 1367.15 131.604   9
   4  -3  19 213.428 95.6357  12
   4  -3  21 612.674 92.2935  12
   4  -3  23 158.810 72.3214  12
   4  -3  25 421.847 96.1104  36
  -4  -2  28 5468.51 232.614  36
  -4  -2  28 5594.32 228.080  46
  -4  -2  26 728.492 106.387  36
  -4  -2  26 507.656 137.096   5
  -4  -2  26 674.691 95.7964  46
  -4  -2  24 3532.50 203.721  36
  -4  -2  24 3747.90 235.170   5
  -4  -2  24 3526.11 190.254  46
  -4  -2  22 3129.71 196.457  36
   4  -2 -22 2923.04 216.340  14
  -4  -2  22 3296.39 227.062   5
  -4  -2  22 2820.03 177.273  46
  -4  -2  20 1315.62 143.774  36
   4  -2 -20 1347.81 210.606   7
   4  -2 -20 1399.69 192.091  14
  -4  -2  20 1368.69 98.2183  23
  -4  -2  20 1381.60 100.568  26
  -4  -2  20 1146.10 175.090   5
  -4  -2  20 1223.90 125.148  46
   4  -2 -18 2258.28 249.731   7
  -4  -2  18 2198.61 171.502  36
  -4  -2  18 2150.92 195.481   5
  -4  -2  18 2298.31 130.653  23
  -4  -2  16 3001.47 194.625  36
  -4  -2  16 3438.48 168.743  30
  -4  -2  16 3085.74 209.528   5
  -4  -2  16 3206.68 153.274  23
   4  -2 -16 2769.58 271.140   7
  -4  -2  14 10013.0 406.150  36
  -4  -2  14 10213.4 380.755  35
  -4  -2  14 9578.32 381.152  30
  -4  -2  14 10641.2 377.644  26
  -4  -2  14 9468.66 399.406   5
  -4  -2  14 10091.6 366.987  23
   4  -2 -14 10127.4 496.574   7
  -4  -2  14 9477.90 356.332  12
   4  -2 -12 12186.6 568.944   7
  -4  -2  12 13107.7 462.862  30
  -4  -2  12 12555.9 456.514  26
  -4  -2  12 12064.3 438.339  12
  -4  -2  12 13024.5 461.192  35
  -4  -2  10 4407.57 208.571  36
  -4  -2  10 4130.06 168.196  12
  -4  -2  10 4330.22 186.178  35
  -4  -2   8 28144.8 976.493  16
  -4  -2   8 28902.2 955.988  12
  -4  -2   6 8272.31 311.795  16
  -4  -2   4 794.069 94.6044   1
  -4  -2   2 4015.22 193.790   1
   4  -2   0 2133.93 104.721  12
  -4  -2   0 2537.30 137.418   1
  -4  -2   0 2419.72 140.984  41
  -4  -2   0 2355.99 139.850  39
   4  -2   2 4080.35 166.449  12
  -4  -2  -2 4217.70 193.890   1
  -4  -2  -4 5218.86 233.602   1
  -4  -2  -4 5272.06 215.622   4
  -4  -2  -6 24792.2 873.070   1
  -4  -2  -6 24650.3 852.497   4
  -4  -2  -8 9039.54 417.111   8
  -4  -2  -8 9369.29 383.339   1
  -4  -2 -10 2144.25 160.767   1
  -4  -2 -10 1924.90 191.193   8
   4  -2  10 2431.46 145.320  27
  -4  -2 -10 2099.38 154.149  25
  -4  -2 -12 1593.54 193.049   8
   4  -2  12 1230.19 120.606  27
  -4  -2 -12 1390.66 135.833  25
  -4  -2 -12 1305.79 147.672   1
  -4  -2 -14-6.71665 102.696   1
   4  -2  14 58.1233 96.4368  27
  -4  -2 -14-40.9310 107.981  25
  -4  -2 -14 31.8924 141.970   8
   4  -2  16 773.324 97.1174   9
  -4  -2 -16 925.368 144.944   1
   4  -2  16 1076.82 130.809  27
   4  -2  16 688.323 200.702   2
   4  -2  16 900.656 141.001   5
  -4  -2 -16 850.099 184.558   8
   4  -2  18 2787.97 187.655  27
   4  -2  18 2722.02 192.489   5
  -4  -2 -18 2673.56 270.508   8
   4  -2  18 2475.85 262.206   2
  -4  -2 -18 2659.48 213.371   1
   4  -2  20 698.748 142.550   5
   4  -2  20 739.327 132.665  27
  -4  -2 -20 142.739 123.855   1
   4  -2  20 287.325 188.471   2
  -4  -2 -20 728.115 192.698   8
   4  -2  22 4395.54 236.964  27
   4  -2  22 4116.57 275.754  40
   4  -2  22 4552.45 241.778   5
   4  -2  24 1110.99 130.011  27
   4  -2  24 818.210 187.649  40
   4  -2  24 930.609 136.979   5
  -4  -2 -26 763.637 106.645   4
   4  -2  28 182.242 77.4990  36
   4  -2  28 180.698 59.6408  12
  -4  -1  31 3246.70 174.926   5
  -4  -1  31 2981.40 147.083  46
  -4  -1  31 3081.83 151.097  18
  -4  -1  29 1068.54 109.591  46
  -4  -1  29 1204.54 158.340   5
  -4  -1  27 4824.00 232.033  46
  -4  -1  27 4681.34 215.057  36
  -4  -1  27 4980.93 269.408   5
  -4  -1  25 6283.83 285.409  46
  -4  -1  25 6214.07 276.758  36
  -4  -1  25 6329.66 324.838   5
  -4  -1  23 507.128 108.508  36
  -4  -1  23 613.252 115.003  46
  -4  -1  23 520.171 171.202   3
  -4  -1  23 527.240 167.346   5
  -4  -1  21 5378.73 266.246  36
  -4  -1  21 5798.33 305.811   5
  -4  -1  21 5889.66 356.615   3
  -4  -1  19 7444.40 362.964   5
  -4  -1  19 8427.92 343.206  36
   4  -1 -19 7872.96 346.058  14
  -4  -1  19 7941.35 418.092   3
  -4  -1  19 7699.77 373.539  44
  -4  -1  17 5894.73 267.895  36
  -4  -1  17 6148.03 340.798   3
  -4  -1  17 5667.94 289.378   5
   4  -1 -17 5444.34 319.659   7
  -4  -1  15 8020.91 330.692  36
  -4  -1  15 7472.28 341.840   5
  -4  -1  15 8109.53 389.453   3
   4  -1 -15 8401.64 393.706   7
  -4  -1  13 1457.94 165.519   3
  -4  -1  11 24762.0 879.535  16
  -4  -1  11 26389.4 918.446   3
  -4  -1   9 4947.89 250.277   3
  -4  -1   9 4950.06 255.504   1
  -4  -1   9 4939.60 215.596  16
  -4  -1   7 4541.70 236.519   1
  -4  -1   7 4819.59 202.212  16
  -4  -1   5 12961.0 492.105   1
  -4  -1   3 14783.8 536.962  39
  -4  -1   3 14512.3 534.045  41
  -4  -1   3 13926.7 527.806   1
  -4  -1   1 52486.7 1730.53  41
  -4  -1   1 52624.6 1731.38  39
  -4  -1   1 49331.3 1718.87   1
  -4  -1  -1 10132.3 385.017   1
  -4  -1  -3 1926.35 128.482   1
  -4  -1  -5 30547.9 1065.35   8
  -4  -1  -5 29464.9 1035.49   1
  -4  -1  -7 206.293 85.0395   1
  -4  -1  -7 349.473 116.157   8
  -4  -1  -9 5569.57 263.606   1
  -4  -1  -9 5493.50 302.545   8
  -4  -1 -11 5516.15 273.764   1
  -4  -1 -11 5222.83 313.255   8
   4  -1  13 476.022 91.9712  27
  -4  -1 -13 420.732 148.087   8
  -4  -1 -15 5609.80 360.437   8
   4  -1  15 5223.44 243.770  27
   4  -1  17 4960.15 241.782  27
  -4  -1 -17 4863.38 354.687   8
   4  -1  19 2769.14 176.950  27
   4  -1  19 2636.44 200.162  43
   4  -1  19 2868.64 207.777   5
   4  -1  19 2557.06 287.788   2
  -4  -1 -19 2392.88 214.308   1
  -4  -1 -19 2698.79 289.946   8
   4  -1  21 5107.94 250.934  27
  -4  -1 -21 4874.18 308.044   1
   4  -1  21 4945.61 270.389  43
   4  -1  21 4974.17 370.511   2
   4  -1  21 5021.00 273.377   5
  -4  -1 -21 4943.35 385.819   8
  -4  -1 -23 777.349 210.492   8
  -4  -1 -23 594.388 144.000   1
   4  -1  23 963.235 125.726  27
   4  -1  23 483.138 206.654   2
   4  -1  23 1088.37 164.075   5
   4  -1  23 1008.70 158.683  43
   4  -1  25 4660.65 252.566   5
   4  -1  25 4321.77 234.299  43
   4  -1  25 4307.80 297.454  40
   4  -1  27 1219.54 203.198  40
   4  -1  27 1311.66 150.395   5
   4  -1  29 626.699 170.806  40
   4  -1  29 793.338 120.522   5
  -4   0  30 353.821 81.2022  18
  -4   0  30 516.490 92.6590  46
  -4   0  28 3105.75 182.263  46
  -4   0  26 4248.59 229.154  46
  -4   0  26 4341.54 297.120  44
  -4   0  24 429.129 167.252   3
  -4   0  24 335.756 169.288   5
  -4   0  24 364.221 122.367  46
  -4   0  24 284.404 221.674  44
  -4   0  22 16455.9 666.822  44
  -4   0  22 17041.6 722.916   3
  -4   0  20 8520.18 441.900   3
  -4   0  20 8266.11 416.705  44
  -4   0  18 24039.1 844.602  36
  -4   0  18 23332.9 932.359   3
  -4   0  18 24667.7 891.290  44
  -4   0  16 3121.26 248.356  44
  -4   0  16 2680.73 229.664   3
  -4   0  14 3724.94 247.073   3
  -4   0  12 968.131 103.808  16
  -4   0  12 910.276 151.957   3
  -4   0  10 6626.77 306.235   3
  -4   0  10 6321.32 264.138  16
  -4   0   8 16919.3 612.396   3
  -4   0   8 16520.5 578.569  16
  -4   0   8 16311.0 615.579   1
  -4   0   8 16075.4 566.477  13
  -4   0   6 2098.89 151.793   1
  -4   0   4 197075. 6587.97   1
  -4   0   4 202609. 6595.64  39
  -4   0   4 203571. 6593.99  41
  -4   0   2 34049.7 1157.72  41
  -4   0   2 33393.6 1149.28   1
  -4   0   2 33632.7 1157.14  39
  -4   0   0 11248.6 420.011   1
  -4   0  -2 58404.3 1950.55   1
  -4   0  -4 382.150 86.9172   1
  -4   0  -6 469.933 90.7228   1
  -4   0  -8 15374.9 574.588   1
  -4   0 -10 65.7371 132.254   8
  -4   0 -12 13742.7 605.038   8
  -4   0 -14 19853.3 796.073   8
  -4   0 -14 18386.9 673.412  19
  -4   0 -16 2343.72 199.428  19
   4   0  16 2741.80 156.574  27
  -4   0 -16 2700.28 262.308   8
   4   0  18 675.478 106.385  27
  -4   0 -18 760.609 195.362   8
   4   0  20 392.402 224.276   2
   4   0  20 326.301 102.221  27
   4   0  20 611.386 167.054  43
  -4   0 -20 353.346 185.576   8
   4   0  22 4792.72 271.974  43
   4   0  22 4642.35 363.264   2
   4   0  22 4303.71 263.110  10
  -4   0 -22 4527.15 304.794   1
  -4   0 -22 3976.35 348.775   8
  -4   0 -24 185.665 172.513   8
  -4   0 -24 185.600 124.009   1
   4   0  24 66.8942 190.441   2
   4   0  24 59.5691 160.078  43
   4   0  26 264.849 148.462  43
  -4   0 -28 3229.97 185.542  15
  -4   1  31 3241.20 181.185   5
  -4   1  29 826.808 81.9098  18
  -4   1  29 1065.00 154.125   5
  -4   1  27 4546.58 219.547  18
  -4   1  27 5178.69 278.122   5
  -4   1  27 5295.30 240.076  46
  -4   1  25 7786.21 321.446  46
  -4   1  25 6907.70 396.162  44
  -4   1  25 6769.86 348.351   5
  -4   1  25 6632.78 331.425  32
  -4   1  23 843.707 263.976  44
  -4   1  23 620.442 182.069   3
  -4   1  23 499.753 173.426   5
  -4   1  23 687.421 122.117  46
  -4   1  23 603.321 191.779  32
  -4   1  21 5312.14 302.448   5
  -4   1  21 5351.21 268.804  46
  -4   1  21 5746.57 307.851  32
  -4   1  21 5302.02 343.816   3
  -4   1  19 7868.88 418.050   3
  -4   1  19 7626.55 367.611   5
  -4   1  19 8425.07 350.775  46
  -4   1  17 5066.50 310.044   3
  -4   1  17 5230.45 273.221   5
  -4   1  17 5011.52 244.604  46
  -4   1  15 7390.89 360.474   3
  -4   1  15 6457.75 313.209   5
  -4   1  15 7406.39 300.123  46
  -4   1  13 1541.26 168.066   3
  -4   1  11 22579.4 820.657  16
  -4   1  11 25629.7 865.750   3
  -4   1   9 4847.82 243.972   3
  -4   1   9 4760.02 208.590  16
  -4   1   7 4418.61 191.692  16
  -4   1   7 4462.80 225.484   1
  -4   1   5 11598.3 435.578   1
  -4   1   5 10996.3 409.409  17
  -4   1   3 13418.5 488.336  39
  -4   1   3 12992.4 461.768  17
  -4   1   3 13221.6 486.231  41
  -4   1   3 13296.4 481.483   1
  -4   1   3 12550.2 435.233  11
  -4   1   1 52805.1 1783.22   1
  -4   1   1 53770.6 1792.42  39
  -4   1   1 53284.8 1791.29  41
  -4   1  -1 10012.2 380.141   1
  -4   1  -3 1835.86 117.162  15
  -4   1  -3 2246.49 132.239   1
  -4   1  -5 31009.0 1036.04   1
  -4   1  -5 29789.4 1020.88  15
  -4   1  -5 29194.3 1013.11  11
  -4   1  -7 322.203 87.0051   1
  -4   1  -7 338.845 80.5416  15
  -4   1  -9 5314.67 258.529   1
  -4   1 -11 5309.76 268.241   1
  -4   1 -13 697.943 174.053   8
  -4   1 -13 649.106 135.125  19
  -4   1 -13 689.352 111.147  11
  -4   1 -15 5062.82 354.880   8
  -4   1 -15 5755.75 274.136  11
  -4   1 -15 5240.10 262.529  19
  -4   1 -17 4394.92 256.485  19
  -4   1 -17 4625.54 350.081   8
  -4   1 -17 5031.41 260.417  11
  -4   1 -19 2448.34 215.247   1
   4   1  19 3019.47 221.995  43
   4   1  19 2879.67 298.297   2
  -4   1 -19 2421.17 209.681  19
  -4   1 -19 2390.08 274.215   8
   4   1  21 5116.75 305.533  10
   4   1  21 5379.27 289.860  43
   4   1  21 4839.57 364.470   2
   4   1  21 5471.34 277.310   5
  -4   1 -21 4612.40 300.104   1
   4   1  23 926.933 188.482  43
   4   1  23 774.842 214.486   2
   4   1  23 920.841 159.637  10
  -4   1 -23 790.874 153.280   1
   4   1  23 892.620 162.673   5
   4   1  25 4560.13 299.469  40
   4   1  25 4517.38 254.514   5
  -4   1 -27 1134.79 131.251  15
   4   1  27 1290.96 152.038   5
   4   1  27 1021.43 204.119  40
  -4   1 -29 568.919 94.1650  15
   4   1  29 503.120 165.762  40
   4   1  29 593.477 118.969   5
  -4   2  28 5667.68 263.549   5
  -4   2  28 6409.04 260.588  21
  -4   2  26 458.940 140.750   5
  -4   2  26 870.891 184.093  32
  -4   2  24 3840.44 243.176   5
  -4   2  24 4019.30 269.540  32
  -4   2  24 3635.00 325.671  44
  -4   2  22 2940.75 223.149   5
  -4   2  22 3365.11 267.763  32
  -4   2  22 2847.78 152.943  24
  -4   2  22 3056.65 315.636  44
  -4   2  20 1199.55 113.003  24
  -4   2  20 1175.71 176.158   5
  -4   2  20 1096.99 273.426  44
  -4   2  18 2367.59 200.500   5
  -4   2  18 2448.71 150.975  24
  -4   2  18 2570.49 141.307  29
  -4   2  18 2345.77 288.057  44
  -4   2  16 2747.01 202.861   5
  -4   2  16 3122.62 166.103  24
  -4   2  16 2871.77 273.786  44
  -4   2  16 3101.25 158.832  29
  -4   2  14 9677.89 350.922  29
  -4   2  14 8540.12 375.924   5
  -4   2  14 8991.90 349.912  24
  -4   2  14 8724.07 417.405  44
  -4   2  12 11011.3 448.592  33
  -4   2  12 12162.7 422.562  29
  -4   2  12 11253.9 419.199  24
  -4   2  12 10566.0 468.237  44
  -4   2  10 4463.28 236.984  33
  -4   2  10 4500.39 208.701  13
  -4   2   8 29254.5 951.359  13
  -4   2   8 26280.7 938.731  16
  -4   2   6 7884.05 306.007  16
  -4   2   6 8645.27 333.095  17
  -4   2   6 8049.26 314.806  13
  -4   2   4 716.852 89.1666  17
  -4   2   4 607.960 93.9739   1
  -4   2   2 3378.79 174.050  17
  -4   2   2 3408.37 175.151   1
  -4   2   0 2026.50 128.210  39
  -4   2   0 1797.41 123.452   1
  -4   2   0 2090.02 129.043  41
  -4   2  -2 3144.13 170.557  15
  -4   2  -2 3209.48 164.209   1
  -4   2  -2 2994.98 165.449  41
  -4   2  -4 4891.47 236.551  15
  -4   2  -4 5433.81 233.018   1
  -4   2  -6 23619.4 828.156  15
  -4   2  -6 24517.9 822.936   1
  -4   2  -6 21976.6 798.338   4
  -4   2  -8 8876.25 368.693  15
  -4   2  -8 8626.08 361.174   1
  -4   2 -10 1996.02 152.642   1
  -4   2 -10 2119.17 162.745  15
  -4   2 -10 2156.98 144.997  24
  -4   2 -10 1927.65 143.406  19
  -4   2 -12 1416.35 150.613  15
  -4   2 -12 1437.67 141.015  24
  -4   2 -12 1396.48 141.947   1
  -4   2 -12 1403.31 143.108  19
   4   2  14 195.746 149.984  43
  -4   2 -14-15.2393 96.9278  11
  -4   2 -14 51.7147 94.1646   1
  -4   2 -14 137.898 135.977  19
   4   2  16 1255.35 172.720  43
   4   2  16 1197.21 216.978   2
  -4   2 -16 1081.48 139.000  11
  -4   2 -16 1056.37 166.340  19
  -4   2 -16 884.330 139.008   1
  -4   2 -18 2838.54 210.388  19
  -4   2 -18 2536.37 213.284   1
   4   2  18 3051.20 224.018  43
   4   2  18 2683.98 274.312   2
   4   2  18 2891.70 201.606   5
  -4   2 -18 3087.47 206.987  11
   4   2  20 490.983 144.123   5
  -4   2 -20 420.622 130.694   1
   4   2  20 470.820 158.671  10
  -4   2 -20 499.629 124.260  11
   4   2  20 364.142 190.627   2
   4   2  20 686.443 176.666  43
  -4   2 -20 621.492 160.522  19
   4   2  22 4516.36 248.442   5
   4   2  22 4615.14 278.517  43
   4   2  22 4889.78 293.994  40
   4   2  24 1221.56 156.809  33
   4   2  24 1104.66 145.727   5
   4   2  24 1078.06 172.144  43
   4   2  24 860.773 196.307  40
  -4   2 -26 860.831 122.908  15
   4   2  26 628.113 166.909  40
   4   2  26 856.333 123.213   5
  -4   2 -28 319.300 88.7268  15
   4   2  28 150.406 84.5097   5
   4   2  28 336.330 176.918  44
  -4   3  27 708.979 154.000  32
  -4   3  27 651.362 81.9323  21
  -4   3  25 3155.69 224.746  32
  -4   3  25 2683.54 154.903  21
  -4   3  23 884.552 122.749  21
  -4   3  23 833.359 96.1026  24
  -4   3  21 1314.53 104.428  29
  -4   3  21 1266.73 122.481  24
  -4   3  21 1140.31 142.432  21
  -4   3  19 3388.83 175.061  29
  -4   3  19 3315.51 184.547  24
  -4   3  19 3277.84 205.217  21
  -4   3  17 1780.87 132.601  29
  -4   3  17 1582.86 143.446  24
  -4   3  17 1494.55 158.147  21
  -4   3  15 4111.35 279.014  33
  -4   3  15 4668.23 218.132  29
  -4   3  15 4694.65 226.543  24
  -4   3  15 4459.38 233.195  21
  -4   3  13 938.445 185.604  33
  -4   3  13 1071.44 123.908  24
  -4   3  13 1026.80 129.607  21
  -4   3  11 6595.14 321.304  33
  -4   3  11 6503.20 280.795  24
  -4   3  11 6749.64 283.523  21
  -4   3   9 2819.39 206.372  33
  -4   3   9 2772.72 162.543  13
  -4   3   9 2867.72 161.193  24
  -4   3   7 2414.06 144.418  13
  -4   3   5 4264.20 201.458  13
  -4   3   5 4328.34 223.018  17
  -4   3   3 1589.51 134.415  17
  -4   3   3 1845.51 126.206  24
  -4   3   1 7899.31 339.484  17
  -4   3   1 7905.56 311.339  24
  -4   3  -1 1708.42 142.903  17
  -4   3  -1 1811.46 125.308  24
  -4   3  -1 1885.86 119.638  29
  -4   3  -3 3912.84 192.804  24
  -4   3  -3 4185.07 184.694  29
  -4   3  -5 3067.01 198.981  15
  -4   3  -5 3097.86 170.503  19
  -4   3  -5 3201.13 168.261  24
  -4   3  -7 2435.22 182.781  15
  -4   3  -7 2508.84 156.739  19
  -4   3  -7 2275.71 152.417  24
  -4   3  -9 6829.06 334.053  15
  -4   3  -9 6551.77 290.450  24
  -4   3  -9 6971.54 287.577  19
  -4   3 -11 5704.30 301.256  15
  -4   3 -11 4984.76 255.598  24
  -4   3 -11 5541.34 254.269  19
  -4   3 -13 142.553 137.585  19
  -4   3 -13 106.244 135.184  15
   4   3  13 142.505 154.310  10
  -4   3 -15 3497.84 249.002  15
   4   3  15 2895.77 210.489  43
   4   3  15 3332.69 264.608  10
  -4   3 -15 2809.38 203.911  19
  -4   3 -17 1801.17 198.365  15
  -4   3 -17 1406.88 172.921  19
   4   3  17 1373.64 171.221  43
  -4   3 -17 1855.44 172.006  11
   4   3  17 1370.24 200.888  10
  -4   3 -19 243.853 139.397  15
  -4   3 -19 93.3056 139.992  19
  -4   3 -21 604.313 142.064  15
   4   3  23 229.402 143.085  33
  -4   3 -23 315.567 114.385  15
   4   3  25 583.460 130.335  33
  -4   3 -25 413.821 97.9379  15
   4   3  25 358.353 164.050  44
  -4   4  22 1516.31 101.970  24
  -4   4  22 1638.93 188.426  32
  -4   4  20 519.679 82.2506  29
  -4   4  20 644.416 99.1830  24
  -4   4  20 679.025 197.260  32
  -4   4  18 5028.53 303.627  32
  -4   4  18 4721.77 221.156  29
  -4   4  18 5381.42 234.712  24
  -4   4  16 1269.65 234.181  32
  -4   4  16 1117.70 118.221  29
  -4   4  16 1161.39 137.259  24
  -4   4  14 303.189 108.135  29
  -4   4  14 196.983 120.287  24
  -4   4  10 1259.81 208.744  32
  -4   4   8 343.774 180.950  32
  -4   4   6 1338.11 137.944  24
  -4   4   4 5867.58 255.083  29
  -4   4   4 5092.13 239.701  13
  -4   4   4 5804.78 258.365  24
  -4   4   2 3001.77 191.828  17
  -4   4   2 3054.20 169.707  29
  -4   4   2 2829.96 177.910  24
  -4   4   0 1394.91 144.082  17
  -4   4   0 1515.61 121.390  29
  -4   4   0 1539.60 138.902  24
  -4   4  -2 2712.90 190.441  17
  -4   4  -2 2695.20 170.764  24
  -4   4  -2 2693.78 152.773  29
  -4   4  -2 2938.84 177.699  19
  -4   4  -4 1884.14 166.285  17
  -4   4  -4 1677.27 144.583  24
  -4   4  -4 1907.49 155.452  19
  -4   4  -6 453.971 126.680  19
  -4   4  -6 345.994 115.707  17
  -4   4  -6 382.836 115.227  24
   4   4   6 376.356 94.1860  24
  -4   4  -8 1562.56 149.025  24
  -4   4  -8 1758.42 155.540  19
  -4   4 -10 380.184 131.438  19
  -4   4 -10 258.851 119.557  24
  -4   4 -12 2809.53 192.643  19
  -4   4 -14 1172.50 158.649  15
  -4   4 -14 1037.85 153.827  19
  -4   4 -16 489.487 130.543  15
  -4   4 -16 593.815 142.403  19
   4   4  18 1463.50 172.979  33
  -4   4 -18 1242.71 144.809  15
   4   4  20 163.654 141.477  33
   4   4  22 2039.03 114.928  24
  -4   5  17 308.298 149.946  32
  -4   5  17 429.381 83.9378  24
  -4   5  17 360.735 73.2466  29
  -4   5  15 1770.69 187.746  32
  -4   5  15 2168.88 126.291  29
  -4   5  11 2946.48 176.571  24
  -4   5  11 3029.46 169.032  29
  -4   5   9 2594.89 169.517  24
  -4   5   9 2491.02 159.194  29
  -4   5   7 325.525 116.330  24
  -4   5   7 196.488 101.156  29
  -4   5   5 1500.78 130.611  29
  -4   5   5 1533.73 141.205  24
  -4   5   3 3533.55 182.815  29
  -4   5   3 3685.10 198.739  24
  -4   5   1 3156.06 170.705  29
  -4   5   1 3485.57 194.596  19
  -4   5   1 3383.08 189.837  24
  -4   5  -1 1408.20 114.139  29
  -4   5  -1 1594.15 138.773  24
  -4   5  -1 1797.42 152.941  19
  -4   5  -3 642.188 130.165  19
  -4   5  -3 411.780 113.852  24
  -4   5  -5 2841.36 172.938  24
  -4   5  -5 3109.49 178.334  19
  -4   5  -7 98.7046 80.8617  17
  -4   5  -7 153.356 109.972  24
  -4   5  -7 220.573 124.339  19
  -4   5  -9 944.491 108.120  17
  -4   5  -9 1234.48 138.879  19
   4   5   9 1028.82 149.563  33
   4   5  11 224.396 133.275  33
   4   5  11 237.326 68.3473  24
  -4   5 -11 171.542 78.6848  17
  -4   5 -11 424.984 127.217  19
  -4   5 -13 96.4181 117.230  19
   4   5  13 93.5075 65.6516  24
   4   5  13 184.817 129.883  33
   4   5  15 132.774 114.353  33
   4   5  15 103.329 58.5194  24
   5  -5 -14 426.384 123.289  14
  -5  -5  14 471.977 49.2210  23
  -5  -5  14 501.962 49.6481  26
  -5  -5  12 1409.43 81.3713  26
   5  -5 -12 1288.44 153.350  14
  -5  -5  12 1404.24 81.5075  23
   5  -5 -10 44.7966 143.975  14
  -5  -5  10 145.022 59.2449  30
  -5  -5  10 135.142 46.0248  26
  -5  -5  10 90.3576 41.1116  23
  -5  -5   8 2622.82 139.823  30
   5  -5  -8 2458.26 157.082  27
   5  -5  -8 2396.43 202.779  14
  -5  -5   8 2753.46 127.383  26
  -5  -5   6 1995.47 116.809  35
  -5  -5   6 2096.87 113.364  31
  -5  -5   6 2252.78 123.294  30
  -5  -5   4 372.448 60.3988  31
  -5  -5   4 419.118 67.5899  30
   5  -5  -4 385.742 96.0434  27
  -5  -5   4 377.535 66.5261  35
  -5  -5   2 1419.37 97.9195  35
   5  -5  -2 1307.36 121.326  27
  -5  -5   2 1467.58 100.183  30
  -5  -5   2 1249.13 93.1280  31
  -5  -5   0 419.984 69.1338  31
  -5  -5   0 653.506 71.8239  30
  -5  -5   0 494.376 70.4346  35
   5  -5   0 501.288 102.664  27
  -5  -5  -2 549.801 74.3794  31
  -5  -5  -2 452.105 63.6559  30
   5  -5   2 581.698 101.105  27
  -5  -5  -2 679.851 89.7674  38
  -5  -5  -2 422.756 67.7026  35
  -5  -5  -4 3643.09 179.279  38
  -5  -5  -4 3086.04 148.081  30
   5  -5   4 3255.56 175.263  27
  -5  -5  -6 81.6097 74.5303  38
   5  -5   6 195.131 90.8465  27
   5  -5   8 3924.59 195.795  27
  -5  -5  -8 4433.10 209.677  38
  -5  -5 -10 780.897 97.2824  38
   5  -5  10 745.886 93.2022  27
   5  -5  12 813.654 88.9539  27
  -5  -5 -12 769.399 85.2784  38
  -5  -5 -14 634.638 67.8425  38
  -5  -4  21 2825.42 153.519  36
   5  -4 -21 2933.71 191.532  14
  -5  -4  19 5137.51 233.025  36
   5  -4 -19 5201.73 269.056  14
  -5  -4  19 4911.80 203.877  26
  -5  -4  19 5041.88 205.654  23
  -5  -4  17 79.1924 100.720  36
   5  -4 -17 318.539 169.202  14
  -5  -4  17 92.0262 51.3809  26
  -5  -4  17 98.2736 48.1322  23
  -5  -4  15 5352.63 252.986  36
  -5  -4  15 5604.00 226.273  26
  -5  -4  15 5104.30 218.956  23
  -5  -4  15 5103.30 237.169  30
  -5  -4  13 4560.87 226.915  36
  -5  -4  13 4477.68 201.847  26
  -5  -4  13 4536.17 196.563  23
   5  -4 -11 1700.22 244.570   7
   5  -4 -11 1623.50 207.173  14
  -5  -4  11 1641.60 134.743  36
  -5  -4  11 1637.53 109.687  26
  -5  -4  11 1687.33 126.073  35
  -5  -4   9 4796.14 223.943  35
   5  -4  -9 4088.41 330.703   7
  -5  -4   9 4966.10 211.789  31
  -5  -4   9 4819.68 218.679  30
   5  -4  -9 4683.76 289.014  14
  -5  -4   9 4345.38 204.587  26
  -5  -4   9 4738.58 224.261  36
  -5  -4   7 1024.70 107.451  36
  -5  -4   7 1222.33 99.8805  30
  -5  -4   7 1160.07 93.0833  31
   5  -4  -7 1335.81 205.307  14
   5  -4  -7 1171.95 233.032   7
  -5  -4   7 1208.97 106.419  35
  -5  -4   5 6307.92 268.672  31
   5  -4  -5 5622.08 392.958   7
  -5  -4   5 6471.10 275.137  35
  -5  -4   5 6463.04 273.645  30
   5  -4  -5 6496.68 340.310  14
  -5  -4   5 6592.81 282.619  38
  -5  -4   3 3236.23 173.857  35
   5  -4  -3 3093.13 306.290   7
  -5  -4   3 3584.44 174.987  30
  -5  -4   3 3625.00 189.727  38
   5  -4  -1 4258.75 340.007   7
  -5  -4   1 4924.58 219.158  30
  -5  -4   1 4737.78 232.897  38
   5  -4  -1 4722.20 245.631  27
  -5  -4   1 4649.57 218.238  35
   5  -4   1 2610.75 266.831   7
  -5  -4  -1 3200.86 161.534  30
  -5  -4  -1 2888.51 161.196  35
   5  -4   1 2527.63 215.974  14
   5  -4   1 3209.18 193.809  27
  -5  -4  -3 1702.86 114.723  30
   5  -4   3 1671.33 152.337  27
  -5  -4  -3 1822.92 124.417  35
   5  -4   5 431.253 119.535  27
  -5  -4  -5 295.123 61.3793  30
   5  -4   5 576.756 120.423   9
  -5  -4  -5 339.212 75.8521  35
   5  -4   7 2577.78 176.711  27
  -5  -4  -7 2232.31 144.330  35
   5  -4   7 2995.52 150.871  12
   5  -4   7 2521.95 196.634   9
  -5  -4  -7 1941.75 121.684  30
   5  -4   9 1992.21 162.651  27
   5  -4   9 2185.00 131.889  12
   5  -4  11 4087.35 229.336  27
   5  -4  11 4559.83 209.024  12
   5  -4  13 803.647 125.733  27
   5  -4  13 990.387 107.219  12
   5  -4  15 2744.80 175.094  27
   5  -4  15 2739.84 155.505  12
   5  -4  17 2332.75 151.607  27
   5  -4  17 2118.47 129.757  12
   5  -4  19 275.855 89.2022  27
   5  -4  19 181.770 67.3247  12
   5  -4  21 817.283 88.8149  36
  -5  -4 -21 765.445 67.5431  38
  -5  -3  26 3529.59 166.913  36
  -5  -3  24 187.691 73.7853  18
   5  -3 -24 291.868 134.417  14
  -5  -3  24 240.817 92.1053  36
  -5  -3  22 5161.94 239.051  18
   5  -3 -22 5489.24 280.082  14
  -5  -3  22 5617.36 258.359  36
  -5  -3  20 1268.03 121.312  18
  -5  -3  20 1295.55 96.8354  26
   5  -3 -20 1229.02 194.026  14
  -5  -3  20 1418.53 99.3137  23
  -5  -3  18 7242.32 286.559  26
   5  -3 -18 7308.73 363.936  14
  -5  -3  18 7086.08 285.707  23
   5  -3 -18 6624.42 417.447   7
  -5  -3  18 6521.87 301.123  18
  -5  -3  16 4552.75 236.660  18
   5  -3 -16 5077.04 371.949   7
   5  -3 -16 5796.62 324.009  14
  -5  -3  16 5089.52 240.064  30
  -5  -3  16 5314.75 228.125  26
  -5  -3  16 4975.93 265.014  36
  -5  -3  16 5379.73 224.183  23
  -5  -3  14 280.970 117.882  36
   5  -3 -14 263.892 221.826   7
  -5  -3  14 270.373 77.1537  35
  -5  -3  14 333.593 67.9271  26
  -5  -3  14 211.212 50.7751  23
  -5  -3  14 182.614 80.5895  18
  -5  -3  12 9693.33 411.804  36
   5  -3 -12 9608.25 527.259   7
  -5  -3  12 10403.3 387.406  26
  -5  -3  12 10139.7 388.931  18
  -5  -3  10 7714.36 332.607  36
  -5  -3  10 8145.69 319.972  30
  -5  -3  10 7613.69 307.223  26
  -5  -3   8 1962.26 124.861  35
  -5  -3   8 1950.74 120.359  30
  -5  -3   8 1688.96 136.377  36
  -5  -3   8 2158.83 214.937  20
  -5  -3   8 1965.39 121.423  38
  -5  -3   6 12598.4 494.299  36
  -5  -3   6 13132.2 510.957  20
  -5  -3   6 13441.4 493.228  38
  -5  -3   6 13666.0 488.768  30
  -5  -3   6 13450.0 495.700  35
  -5  -3   4 1284.91 92.0083  30
  -5  -3   4 1182.41 100.519  38
  -5  -3   4 1291.62 92.9132  31
  -5  -3   4 1185.05 98.5868  35
  -5  -3   4 1292.66 112.521  36
  -5  -3   2 13869.4 492.310  30
  -5  -3   2 12720.4 521.345  20
  -5  -3   2 13638.0 504.130  38
  -5  -3   2 13449.1 492.747  36
  -5  -3   0 3801.26 175.028  30
  -5  -3   0 3844.81 231.245  20
  -5  -3   0 3939.22 199.126  37
  -5  -3  -2 3012.49 197.827  20
   5  -3   2 3055.69 143.340  12
  -5  -3  -2 2530.74 166.605  37
  -5  -3  -4 4802.78 241.266  20
   5  -3   4 4102.37 219.467  27
   5  -3   4 4193.75 191.383  12
  -5  -3  -4 4351.49 214.674  37
  -5  -3  -6 1542.21 157.944  20
  -5  -3  -6 1278.82 162.522  25
   5  -3   6 1595.84 109.106  12
  -5  -3  -6 1251.17 134.124  37
  -5  -3  -8 1706.49 153.110  37
  -5  -3  -8 1906.86 180.213  25
   5  -3   8 2056.56 128.032  12
  -5  -3 -10 2005.73 178.762  25
   5  -3  10 1627.45 123.189  12
  -5  -3 -10 1681.89 158.365  37
  -5  -3 -12 8366.02 350.769  25
   5  -3  12 7809.28 321.913  12
  -5  -3 -12 7560.27 338.969  37
   5  -3  14 4421.02 215.361  12
  -5  -3 -14 4591.33 234.732  37
   5  -3  16 94.1563 94.7032  12
   5  -3  16 36.1530 72.1722   9
  -5  -3 -16 12.9799 121.489  37
   5  -3  18 2612.00 154.018  12
  -5  -3 -18 2040.84 164.501  37
   5  -3  20 867.140 99.2563  12
   5  -3  22 2378.84 154.374  27
   5  -3  22 2244.61 128.553  12
   5  -3  24 85.2475 82.8015  27
   5  -3  24 135.432 60.0084  12
  -5  -2  29 1761.33 107.966  18
  -5  -2  29 1531.95 92.8637  36
  -5  -2  27 482.438 91.8789  18
  -5  -2  27 494.076 85.4819  36
  -5  -2  25 4079.71 228.396   5
  -5  -2  25 4093.41 201.607  36
  -5  -2  25 3592.96 185.528  46
  -5  -2  23 4266.88 207.355  46
   5  -2 -23 4099.14 238.742  14
  -5  -2  23 4230.66 252.925   5
  -5  -2  23 4212.77 221.384  36
  -5  -2  21 468.162 119.090  36
   5  -2 -21 470.199 172.761  14
  -5  -2  21 187.316 159.787   5
  -5  -2  21 446.577 99.8443  46
  -5  -2  19 3191.00 197.570  36
   5  -2 -19 2711.60 271.864   7
   5  -2 -19 3197.46 237.223  14
  -5  -2  19 2968.85 224.692   5
  -5  -2  19 3101.11 154.466  23
  -5  -2  19 2654.98 170.301  46
  -5  -2  17 5634.06 273.256  36
  -5  -2  17 5389.41 286.626   5
  -5  -2  17 5770.92 236.033  26
  -5  -2  17 5095.30 230.851  23
  -5  -2  17 5495.87 247.180  46
   5  -2 -17 5492.36 361.397   7
  -5  -2  15 2133.59 162.154  36
  -5  -2  15 2321.22 132.566  35
   5  -2 -15 1998.44 256.815   7
  -5  -2  15 1747.29 130.193  46
  -5  -2  15 2149.36 180.953   5
  -5  -2  15 2220.71 124.115  26
  -5  -2  15 2237.65 134.525  30
  -5  -2  13 4444.20 199.723  35
  -5  -2  13 3912.34 230.978   5
  -5  -2  13 4183.59 210.429  20
  -5  -2  11 25903.5 869.221  35
  -5  -2  11 24839.6 871.728  30
  -5  -2  11 25644.0 863.538  26
  -5  -2  11 24790.4 872.302  22
  -5  -2  11 24120.4 869.138  20
  -5  -2   9 11197.1 423.645  36
  -5  -2   9 11475.2 409.501  35
  -5  -2   9 10957.4 399.287  31
  -5  -2   9 9825.21 412.280  16
  -5  -2   9 12030.5 411.072  30
  -5  -2   9 10678.0 399.366  26
  -5  -2   9 10791.3 414.889  20
  -5  -2   7 960.010 79.2727  35
  -5  -2   7 842.809 66.7538  31
  -5  -2   7 1029.62 126.739   1
  -5  -2   7 806.866 91.4620  16
  -5  -2   5 5264.81 224.364  16
  -5  -2   5 5342.90 262.837   1
  -5  -2   3 8899.65 372.145   1
  -5  -2   1 2272.69 155.205  39
  -5  -2   1 2019.14 146.706   1
  -5  -2   1 2234.00 154.333  41
  -5  -2  -1 25544.6 911.809  41
  -5  -2  -1 25513.0 912.241  39
  -5  -2  -1 25984.9 902.767   1
   5  -2   1 25213.0 851.782  12
  -5  -2  -3 36.6038 61.7199   4
   5  -2   3 95.5468 55.7048  12
  -5  -2  -3 20.1928 78.7060   1
  -5  -2  -5 13123.6 514.945  25
  -5  -2  -5 13709.0 537.042   1
   5  -2   5 14603.4 517.865  27
  -5  -2  -5 14562.2 514.366   4
  -5  -2  -7 10155.7 425.420   1
   5  -2   7 10500.9 399.846  27
  -5  -2  -7 9865.72 400.531  25
  -5  -2  -7 10544.7 400.655   4
  -5  -2  -9 1256.49 136.739   1
  -5  -2  -9 1212.45 135.366  25
   5  -2   9 1075.14 116.322  27
  -5  -2  -9 1451.71 120.349   4
  -5  -2 -11 2836.58 205.797   1
   5  -2  11 3077.09 177.878  27
  -5  -2 -11 2846.01 181.693  25
  -5  -2 -13 3261.61 282.224   8
   5  -2  13 3603.40 202.471  27
  -5  -2 -13 3666.73 201.323  25
  -5  -2 -13 3558.06 237.237   1
  -5  -2 -15 505.951 177.670   8
  -5  -2 -15 486.892 128.608   1
   5  -2  15 540.811 119.840  27
  -5  -2 -15 469.555 124.983  25
  -5  -2 -17 563.679 177.837   8
  -5  -2 -17 648.737 138.383   1
   5  -2  17 635.368 129.552  27
  -5  -2 -17 618.791 129.226  25
   5  -2  17 571.237 143.625   5
   5  -2  17 692.070 208.394   2
   5  -2  17 557.747 88.2697   9
   5  -2  19 1449.92 149.680  27
   5  -2  19 1629.58 162.064   5
  -5  -2 -19 1053.31 159.541   1
   5  -2  19 1152.22 141.544  43
   5  -2  19 1531.97 220.643   2
   5  -2  21 8337.66 360.412  27
   5  -2  21 8485.26 361.310   5
   5  -2  23 269.707 123.425   5
  -5  -2 -23 249.421 102.550   4
   5  -2  23 436.542 187.677  40
   5  -2  23 532.268 117.828  27
   5  -2  25 3244.32 168.906  27
  -5  -2 -25 2275.67 159.611   4
   5  -2  27 985.308 98.3792  36
  -5  -1  30 824.509 88.5993  18
  -5  -1  28 1598.27 171.912   5
  -5  -1  28 1722.15 126.945  46
  -5  -1  26 3058.45 167.964  36
  -5  -1  26 3342.37 230.061   5
  -5  -1  26 3185.13 174.650  21
  -5  -1  26 3406.57 184.091  46
  -5  -1  24 310.202 97.8771  36
  -5  -1  24 218.805 165.615   5
  -5  -1  24 446.782 108.143  46
  -5  -1  22 4356.36 223.757  36
  -5  -1  22 4285.88 273.677   5
  -5  -1  22 4190.28 223.919  46
  -5  -1  20 8582.12 348.738  36
  -5  -1  20 7899.69 380.691   5
  -5  -1  20 7639.70 338.440  46
  -5  -1  18 3503.12 196.604  36
   5  -1 -18 3371.60 259.346   7
  -5  -1  18 3581.88 268.161   3
  -5  -1  18 3713.68 240.181   5
  -5  -1  18 3058.30 187.233  46
  -5  -1  16 15835.8 592.692  36
  -5  -1  16 16369.8 666.187   3
  -5  -1  16 15334.5 610.862   5
   5  -1 -16 16871.5 663.050   7
  -5  -1  16 16038.7 569.435  23
  -5  -1  16 15796.3 587.509  46
  -5  -1  14 8786.59 338.098  36
  -5  -1  14 7628.18 303.612  35
  -5  -1  14 8347.84 309.817  26
  -5  -1  14 7682.13 347.893   5
  -5  -1  14 7880.55 306.192  23
  -5  -1  14 8456.21 327.186  46
  -5  -1  12 13273.8 497.966  36
  -5  -1  12 12529.2 501.900  16
  -5  -1  12 14036.2 476.097  23
  -5  -1  10 5862.88 254.812  16
  -5  -1  10 5813.45 302.344   1
  -5  -1   8 15798.2 597.766   1
  -5  -1   8 14929.6 549.258  16
  -5  -1   6 10279.0 425.342   1
  -5  -1   4 1805.25 148.040  39
  -5  -1   4 1824.99 148.706  41
  -5  -1   4 1623.53 138.611   1
  -5  -1   2 57079.4 1907.78  41
  -5  -1   2 55467.7 1898.34   1
  -5  -1   2 56266.7 1907.88  39
  -5  -1   0 3442.46 159.832   4
  -5  -1   0 3123.01 179.233   1
  -5  -1  -2 22290.0 800.148   1
  -5  -1  -2 22522.3 778.547   4
  -5  -1  -4 13154.0 484.807   4
  -5  -1  -4 13264.4 506.800   1
  -5  -1  -6 6075.94 283.241   1
  -5  -1  -8 9411.19 397.749   1
  -5  -1 -10 567.780 150.383   8
  -5  -1 -10 469.927 110.187   1
   5  -1  12 8857.01 350.478  27
  -5  -1 -12 8313.69 450.683   8
  -5  -1 -12 9142.52 361.890  34
  -5  -1 -12 8900.95 405.279   1
  -5  -1 -14 2523.63 170.840  34
   5  -1  14 2552.56 157.355  27
  -5  -1 -14 2413.50 257.765   8
  -5  -1 -14 2296.97 200.737   1
   5  -1  16 2831.46 172.363  27
  -5  -1 -16 2761.55 171.914  25
  -5  -1 -16 3055.01 229.046   1
  -5  -1 -16 2971.84 292.913   8
  -5  -1 -18 2698.09 230.478   1
   5  -1  18 2712.92 176.118  27
  -5  -1 -18 3102.25 304.322   8
  -5  -1 -20 721.086 208.184   8
  -5  -1 -20 639.111 148.327   1
   5  -1  20 704.288 119.076  27
   5  -1  20 875.355 160.398  43
   5  -1  20 457.823 222.543   2
   5  -1  20 813.097 165.078   5
  -5  -1 -22 2524.37 230.342   1
  -5  -1 -22 2722.65 303.958   8
   5  -1  22 3202.25 185.557  27
   5  -1  22 3160.64 307.423   2
   5  -1  22 3314.02 222.886   5
   5  -1  22 3217.54 213.344  43
   5  -1  24 354.479 100.146  27
   5  -1  24 300.892 134.389  43
   5  -1  24 387.444 206.711  40
   5  -1  24 303.751 143.575   5
   5  -1  26 205.768 125.878   5
   5  -1  26 66.0583 115.463  43
   5  -1  26 212.274 185.029  40
   5  -1  28 510.492 72.8771  36
  -5  -1 -28 530.457 102.463   4
   5  -1  28 790.905 170.010  40
   5  -1  28 855.453 120.252   5
  -5   0  31 39.9051 70.2547  21
  -5   0  31-1.67544 57.5779  18
  -5   0  29 809.647 97.8001  18
  -5   0  29 927.221 109.978  21
  -5   0  25 2802.63 234.929   5
  -5   0  23 239.235 175.153   5
  -5   0  21 3247.67 275.296   3
  -5   0  21 3500.89 246.426   5
  -5   0  21 2829.00 280.544  44
  -5   0  19 7555.17 307.720  36
  -5   0  19 7215.27 349.273  32
  -5   0  19 7667.01 414.237   3
  -5   0  19 7162.06 352.776   5
  -5   0  19 6651.64 382.992  44
  -5   0  17 505.978 93.6491  36
  -5   0  17 719.322 171.173   3
  -5   0  17 524.159 177.384  32
  -5   0  17 553.499 102.854  46
  -5   0  17 504.396 208.982  44
  -5   0  15 6082.26 265.282  36
  -5   0  15 7088.46 355.682   3
  -5   0  15 6396.25 311.196  32
  -5   0  15 6430.70 275.152  46
  -5   0  15 6177.57 328.918  44
  -5   0  13 19226.7 707.238   3
  -5   0  13 18135.9 632.862  46
  -5   0  11 419.183 94.2119  16
  -5   0   9 14464.5 565.934   1
  -5   0   9 13896.0 500.902  13
  -5   0   9 14204.1 516.851  16
  -5   0   7 3033.72 197.274   1
  -5   0   7 3226.18 145.569  13
  -5   0   5 14857.6 576.381  41
  -5   0   5 15256.8 571.727   1
  -5   0   5 14698.4 577.018  39
  -5   0   3 4129.41 213.752   1
  -5   0   3 4008.60 219.842  41
  -5   0   3 4139.76 222.224  39
  -5   0   1 13969.9 511.324   4
  -5   0   1 15042.0 540.030   1
  -5   0  -1 7305.26 302.417   1
  -5   0  -1 6899.03 278.192   4
  -5   0  -3 844.132 92.3958   4
  -5   0  -3 863.897 107.952   1
  -5   0  -5 64.4482 88.4590   1
  -5   0  -7 7131.86 317.387   1
  -5   0  -7 7104.48 278.320  15
  -5   0  -9 3086.71 193.640   1
  -5   0 -11 16552.0 643.719   1
  -5   0 -13 2469.36 244.219   8
  -5   0 -13 2376.09 179.879  19
  -5   0 -13 2550.52 194.304   1
   5   0  15 19446.6 666.388  27
  -5   0 -15 18864.7 816.838   8
  -5   0 -15 17152.9 678.647  19
  -5   0 -15 19188.3 745.513   1
  -5   0 -17 994.923 210.438   8
   5   0  17 684.201 101.352  27
  -5   0 -17 642.531 144.326   1
  -5   0 -17 579.002 171.438  19
  -5   0 -19-84.3184 167.576   8
   5   0  19 10.2986 88.4579  27
  -5   0 -19-18.2555 121.898   1
   5   0  21 77.2322 166.891  43
   5   0  21 41.8383 90.9739  27
   5   0  21-141.054 214.755   2
  -5   0 -21-56.6221 126.452   1
   5   0  23 124.593 197.883   2
   5   0  23 221.612 157.990  43
  -5   0 -23 231.783 130.508   1
   5   0  25 1716.39 183.720  43
  -5   0 -25 1794.32 147.519  15
   5   0  27 1175.22 152.218  43
  -5   0 -29 1493.80 128.287   4
  -5   1  30 1195.38 137.596   5
  -5   1  28 948.158 90.0380  18
  -5   1  28 1410.71 166.845   5
  -5   1  26 2872.10 162.053  18
  -5   1  26 3093.14 227.800   5
  -5   1  24 215.001 92.8832  18
  -5   1  24 199.863 184.454  32
  -5   1  24 202.346 165.958   5
  -5   1  24 116.343 107.295  46
  -5   1  22 4708.40 287.795  32
  -5   1  22 4935.95 289.523   5
  -5   1  22 4432.40 242.176  46
  -5   1  22 4139.75 335.395  44
  -5   1  20 7595.88 368.405  32
  -5   1  20 7512.00 333.806  46
  -5   1  20 7113.21 360.978   5
  -5   1  18 3393.81 200.889  46
  -5   1  18 3444.09 265.574   3
  -5   1  18 3325.51 237.237   5
  -5   1  18 3694.13 259.169  32
  -5   1  16 17583.9 646.621  32
  -5   1  16 17360.3 696.090   3
  -5   1  16 15481.3 634.909   5
  -5   1  16 17087.1 621.449  46
  -5   1  14 6851.37 324.114   5
  -5   1  14 7354.69 306.501  46
  -5   1  12 12095.1 472.151  16
  -5   1  12 12949.1 468.139  46
  -5   1  10 5585.40 243.614  16
  -5   1   8 14087.9 515.260  16
  -5   1   8 14409.6 562.012   1
  -5   1   6 9709.17 402.151   1
  -5   1   4 1966.07 120.299  17
  -5   1   4 2144.64 156.943  41
  -5   1   4 2050.61 156.689  39
  -5   1   4 1848.15 147.850   1
  -5   1   2 53445.6 1775.77  17
  -5   1   2 54147.7 1801.19   1
  -5   1   2 51969.6 1751.66  11
  -5   1   2 54512.0 1809.68  41
  -5   1   2 54579.3 1810.33  39
  -5   1   0 3467.51 187.920   1
  -5   1   0 3408.17 165.149   4
  -5   1   0 3680.28 156.300  11
  -5   1  -2 19494.6 703.066  15
  -5   1  -2 20851.5 724.756   1
  -5   1  -2 19236.2 699.149   4
  -5   1  -2 20842.4 695.256  11
  -5   1  -4 11728.2 445.262   1
  -5   1  -4 11065.4 423.280  15
  -5   1  -4 10958.9 420.982   4
  -5   1  -4 11379.5 417.349  11
  -5   1  -6 6616.05 292.103   1
  -5   1  -6 6297.42 263.289  11
  -5   1  -6 5951.01 266.525  15
  -5   1  -8 8790.31 383.399   1
  -5   1  -8 8801.60 361.982  15
  -5   1  -8 9308.35 361.107  11
  -5   1 -10 537.227 99.0673  15
  -5   1 -10 555.059 112.314   1
  -5   1 -12 8334.26 379.965   1
  -5   1 -12 8035.44 337.293  19
  -5   1 -14 2492.74 190.488  19
  -5   1 -14 2610.87 177.722  11
  -5   1 -14 2016.19 188.865   1
  -5   1 -16 2759.58 205.968  19
  -5   1 -16 2510.91 212.375   1
  -5   1 -18 2447.73 216.968  19
   5   1  18 2762.34 222.125  43
  -5   1 -18 2208.56 211.055   1
   5   1  20 877.319 167.061   5
  -5   1 -20 495.472 141.814   1
  -5   1 -20 498.585 173.598  19
   5   1  20 672.018 225.350   2
   5   1  20 786.488 180.524  43
  -5   1 -22 3173.05 210.283  15
   5   1  22 3111.07 243.562  10
  -5   1 -22 2515.74 229.952   1
   5   1  22 2816.31 289.982   2
   5   1  22 3611.24 229.380   5
   5   1  22 3004.61 234.801  43
  -5   1 -24 307.416 106.525  15
   5   1  24 296.655 143.611   5
   5   1  24 296.224 166.655  43
  -5   1 -26 50.0771 92.6275  15
   5   1  26 212.243 126.879   5
   5   1  26 172.323 186.900  40
  -5   1 -28 714.684 104.520   4
  -5   1 -28 606.124 94.9589  15
   5   1  28 784.097 122.319   5
   5   1  28 741.450 167.993  40
  -5   2  29 1826.67 121.284  21
  -5   2  27 543.371 161.322  32
  -5   2  27 509.863 113.324  21
  -5   2  25 4215.81 238.257   5
  -5   2  25 4208.01 266.303  32
  -5   2  25 4145.64 222.222  21
  -5   2  23 4533.82 288.353  32
  -5   2  23 4487.21 262.744   5
  -5   2  21 517.766 213.757  32
  -5   2  21 300.970 161.661   5
  -5   2  19 2566.26 146.326  29
  -5   2  19 2718.33 252.648  32
  -5   2  19 2532.63 214.207   5
  -5   2  19 2496.73 142.438  24
  -5   2  17 5096.80 288.174   5
  -5   2  17 5566.17 239.971  29
  -5   2  17 5521.65 235.256  24
  -5   2  15 1954.89 132.490  29
  -5   2  15 1862.85 177.506   5
  -5   2  15 1814.66 127.758  24
  -5   2  13 4676.20 206.111  29
  -5   2  13 3993.78 232.998   5
  -5   2  13 4221.17 198.593  24
  -5   2  11 24112.0 841.061  29
  -5   2  11 23758.0 856.150  13
  -5   2  11 25124.2 837.250  24
  -5   2  11 23852.3 845.896  21
  -5   2   9 10704.8 428.004  16
  -5   2   9 11853.0 427.151  29
  -5   2   9 11652.7 438.660  13
  -5   2   9 11836.0 421.368  24
  -5   2   9 11338.4 429.585  21
  -5   2   7 789.635 88.6930  16
  -5   2   7 1020.87 98.6077  13
  -5   2   5 4979.35 230.869  17
  -5   2   5 4708.83 206.293  16
  -5   2   5 4833.42 243.038   1
  -5   2   3 7087.27 303.063  17
  -5   2   3 7304.27 315.129   1
  -5   2   1 2040.30 147.122  41
  -5   2   1 1755.79 140.486   1
  -5   2   1 2060.70 149.490  39
  -5   2  -1 24732.9 861.031   1
  -5   2  -1 23991.8 865.774  41
  -5   2  -1 23722.2 865.637  39
  -5   2  -3 20.7804 60.1115   4
  -5   2  -3 119.571 78.4110   1
  -5   2  -5 12651.3 486.724   1
  -5   2  -5 12722.6 455.941  24
  -5   2  -5 12046.7 459.970   4
  -5   2  -7 9098.49 390.229   1
  -5   2  -7 9036.01 367.612   4
  -5   2  -7 9475.20 362.532  24
  -5   2  -7 9587.86 358.040  19
  -5   2  -9 892.998 124.178  19
  -5   2  -9 826.636 103.863   4
  -5   2  -9 943.572 120.776   1
  -5   2  -9 713.663 116.273  24
  -5   2  -9 1055.36 115.290  11
  -5   2 -11 2721.70 177.734  24
  -5   2 -11 2748.52 178.598  11
  -5   2 -11 2854.08 182.715  19
  -5   2 -11 2447.20 189.993   1
  -5   2 -13 3115.75 220.468   1
  -5   2 -13 3133.03 202.604  19
  -5   2 -15 379.958 122.784   1
  -5   2 -15 274.712 156.013  19
   5   2  15 635.236 160.606  43
  -5   2 -17 714.989 142.241   1
  -5   2 -17 617.305 145.184  15
  -5   2 -17 742.323 171.496  19
  -5   2 -17 872.316 140.674  11
   5   2  17 594.724 195.260   2
   5   2  17 764.429 175.752  43
  -5   2 -19 1783.45 178.747  15
  -5   2 -19 1356.55 186.497  19
  -5   2 -19 1552.88 167.829  11
   5   2  19 1577.78 164.780   5
  -5   2 -19 1139.73 169.190   1
   5   2  19 1216.30 222.449   2
   5   2  19 1535.92 194.585  43
  -5   2 -21 7980.74 362.755  15
   5   2  21 7894.51 354.652  43
   5   2  21 7491.94 326.915   5
  -5   2 -23 291.476 104.969   4
  -5   2 -23 446.097 121.121  15
   5   2  23 210.498 124.705   5
   5   2  23 402.937 155.981  43
   5   2  23 242.430 180.723  40
   5   2  25 2745.52 166.815   5
   5   2  25 2809.83 209.321  40
  -5   2 -25 2378.54 159.861   4
  -5   2 -25 3007.91 183.977  15
  -5   2 -27 820.314 103.756  15
   5   2  27 997.673 99.3510   5
  -5   3  26 3534.89 161.826  21
  -5   3  26 3586.26 219.911  32
  -5   3  24 381.672 100.065  21
  -5   3  22 5400.24 249.993  21
  -5   3  20 1203.79 108.827  29
  -5   3  20 1252.55 115.170  24
  -5   3  20 1250.98 146.669  21
  -5   3  18 8100.16 393.736  32
  -5   3  18 7334.75 306.233  29
  -5   3  18 7370.39 307.260  24
  -5   3  18 7524.77 330.343  21
  -5   3  16 5087.34 323.850  32
  -5   3  16 4649.31 228.187  24
  -5   3  16 4929.59 250.054  21
  -5   3  16 4958.96 229.234  29
  -5   3  14 226.116 97.6476  29
  -5   3  14 268.680 104.562  24
  -5   3  14 140.648 115.107  21
  -5   3  12 9091.21 367.661  29
  -5   3  12 9178.67 367.086  24
  -5   3  12 9488.13 374.180  21
  -5   3  10 8380.24 375.593  32
  -5   3  10 7285.30 319.838  13
  -5   3  10 7373.19 311.569  24
  -5   3  10 7635.66 314.707  21
  -5   3   8 2567.79 218.953  32
  -5   3   8 2320.72 151.594  13
  -5   3   8 2399.29 151.286  24
  -5   3   6 11693.2 468.306  32
  -5   3   6 11831.6 441.592  29
  -5   3   6 11339.8 446.242  13
  -5   3   6 11643.6 437.518  24
  -5   3   4 896.286 118.412  17
  -5   3   4 1003.10 107.291  29
  -5   3   4 981.858 105.101  13
  -5   3   2 12517.2 511.961  17
  -5   3   2 13324.8 481.401  29
  -5   3   0 3431.08 208.301  17
  -5   3   0 3615.11 179.446  29
  -5   3   0 3824.10 187.643  24
  -5   3  -2 2032.93 161.942  17
  -5   3  -2 2309.38 145.005  24
  -5   3  -2 2066.98 131.769  29
  -5   3  -4 3558.15 176.473  29
  -5   3  -4 3965.86 194.021  24
  -5   3  -6 1451.65 154.952  15
  -5   3  -6 1554.01 137.643  24
  -5   3  -6 1662.20 141.270  19
  -5   3  -8 2280.20 186.705  15
  -5   3  -8 2007.72 160.152  24
  -5   3  -8 1993.97 163.188  19
  -5   3 -10 1854.57 184.851  15
  -5   3 -10 1569.89 151.895  24
  -5   3 -10 1470.69 148.457  11
  -5   3 -10 1867.51 163.649  19
  -5   3 -12 7049.94 351.658  15
  -5   3 -12 6166.12 301.514  24
  -5   3 -12 6402.73 319.204  11
  -5   3 -12 6754.03 303.633  19
  -5   3 -14 3742.88 260.396  15
  -5   3 -14 3768.94 229.356  19
   5   3  14 4067.82 285.940  10
   5   3  14 3324.37 217.369  43
  -5   3 -16 143.137 155.903  19
  -5   3 -16 150.460 137.229  15
   5   3  16 60.3469 146.027  10
   5   3  16 19.7283 139.442  43
  -5   3 -18 2218.04 200.910  15
   5   3  18 1893.64 173.475  43
  -5   3 -18 1930.40 188.574  19
  -5   3 -20 494.721 146.399  19
  -5   3 -20 897.451 150.947  15
  -5   3 -22 2261.74 175.996  15
   5   3  24 270.262 122.917  33
  -5   3 -24 247.314 94.2087  15
   5   3  24 308.349 156.241  44
  -5   4  21 3269.66 225.932  32
  -5   4  19 4835.70 215.206  29
  -5   4  19 5330.37 288.700  32
  -5   4  19 5100.41 216.434  24
  -5   4  17 264.418 208.628  32
  -5   4  17 49.5552 86.6858  29
  -5   4  17 78.4767 98.8428  24
  -5   4  15 6065.32 326.970  32
  -5   4  15 5364.60 255.550  29
  -5   4  15 5992.92 261.071  24
  -5   4  13 3736.26 277.706  32
  -5   4  13 4048.78 211.249  24
  -5   4  11 1589.40 216.821  32
  -5   4  11 1583.20 147.420  24
  -5   4   9 4497.70 282.557  32
  -5   4   9 5255.18 245.304  29
  -5   4   7 967.443 181.820  32
  -5   4   7 1112.41 126.774  29
  -5   4   5 5476.68 254.590  29
  -5   4   5 5295.04 247.977  13
  -5   4   5 5771.33 258.337  24
  -5   4   3 3664.81 189.712  29
  -5   4   3 3480.52 185.187  13
  -5   4   3 3391.60 196.470  24
  -5   4   1 4947.25 262.270  17
  -5   4   1 4461.44 220.774  13
  -5   4   1 4812.34 235.092  24
  -5   4   1 4766.48 222.656  29
  -5   4  -1 3170.85 207.299  17
  -5   4  -1 2694.24 163.699  13
  -5   4  -1 2914.82 180.232  24
  -5   4  -1 2924.07 162.172  29
  -5   4  -3 1508.34 158.195  17
  -5   4  -3 1536.77 150.645  19
  -5   4  -3 1570.69 144.734  24
  -5   4  -3 1435.34 116.647  29
  -5   4  -5 382.700 131.537  19
  -5   4  -5 479.834 122.571  17
  -5   4  -5 377.149 120.818  24
  -5   4  -7 2296.01 192.872  17
  -5   4  -7 2128.02 167.309  24
  -5   4  -7 2524.84 176.717  19
  -5   4  -9 1622.43 153.647  24
  -5   4  -9 1470.74 152.658  11
  -5   4 -11 3156.28 202.886  24
  -5   4 -11 3560.29 210.441  19
  -5   4 -13 718.686 151.993  19
  -5   4 -15 2859.44 197.519  19
  -5   4 -17 1644.41 157.656  19
   5   4  19 431.743 142.240  33
   5   4  21 1152.52 84.8699  24
  -5   5  14 596.634 98.4992  24
  -5   5  12 1507.27 119.300  19
  -5   5  10 151.858 107.079  19
  -5   5  10 84.0451 93.1450  29
  -5   5   8 2667.56 161.413  19
  -5   5   8 2603.94 162.318  24
  -5   5   8 2259.97 150.683  29
  -5   5   6 1606.53 131.301  29
  -5   5   6 1911.92 148.334  24
  -5   5   6 2097.58 149.361  19
  -5   5   4 456.109 97.9623  29
  -5   5   4 457.533 113.580  24
  -5   5   2 1034.61 128.876  24
  -5   5   2 1101.82 108.783  29
  -5   5   0 419.990 87.1943  29
  -5   5   0 473.116 116.100  24
  -5   5  -2 517.501 127.894  19
  -5   5  -2 564.000 115.350  24
  -5   5  -4 3302.24 191.081  24
  -5   5  -4 3727.86 197.269  19
  -5   5  -6 197.688 124.232  19
  -5   5  -6 82.7228 84.9305  17
  -5   5  -6 165.527 108.759  24
  -5   5  -8 4327.82 222.398  17
  -5   5  -8 3961.23 211.434  24
   5   5  10 749.268 132.739  33
  -5   5 -10 708.050 101.342  17
  -5   5 -10 872.336 131.069  19
   5   5  12 854.491 130.669  33
  -5   5 -12 870.955 135.317  19
   5   5  14 665.671 117.231  33
  -6  -5  13 2188.87 102.370  23
  -6  -5  11 2993.74 136.293  30
   6  -5 -11 2553.44 180.533  14
  -6  -5  11 2711.05 123.811  23
  -6  -5   9 2371.22 122.147  30
   6  -5  -9 2050.34 179.891  14
   6  -5  -9 2084.35 141.311  27
  -6  -5   9 2286.43 110.462  23
  -6  -5   7 1584.45 101.128  30
   6  -5  -7 1473.09 124.005  27
  -6  -5   7 1491.91 97.5344  35
  -6  -5   5 220.795 58.2821  35
  -6  -5   5 138.764 52.7975  30
   6  -5  -5 108.024 89.0363  27
  -6  -5   3 1298.11 92.1378  35
  -6  -5   3 1399.52 90.6654  30
  -6  -5   1 212.363 63.4691  35
  -6  -5   1 276.675 53.0650  30
   6  -5  -1 176.012 92.1459  27
   6  -5   1 2051.75 136.635  27
  -6  -5  -1 2090.82 118.184  35
  -6  -5  -3 909.392 80.6042  35
  -6  -5  -3 1083.49 85.7430  31
   6  -5   3 932.083 108.350  27
  -6  -5  -5 2069.99 118.121  31
   6  -5   5 2061.09 134.167  27
  -6  -5  -7 2680.01 138.631  31
   6  -5   7 2915.81 154.373  27
  -6  -5  -7 2862.70 155.123  38
  -6  -5  -9 104.495 50.2505  31
   6  -5   9 187.986 80.2250  27
  -6  -5  -9 207.859 71.3035  38
  -6  -5 -11 468.752 56.5287  31
   6  -5  11 523.278 80.0437  27
  -6  -5 -11 508.807 73.4766  38
  -6  -4  20 897.257 96.1251  36
   6  -4 -20 911.423 149.515  14
  -6  -4  18 2736.36 134.026  23
  -6  -4  18 3058.34 166.619  36
   6  -4 -16 2774.08 220.369  14
  -6  -4  16 2804.61 133.120  26
  -6  -4  16 2715.62 135.964  23
  -6  -4  16 3095.77 168.886  36
  -6  -4  14 3063.21 177.454  36
  -6  -4  14 3067.07 147.346  26
  -6  -4  14 3333.75 151.831  23
  -6  -4  12 2319.64 141.228  30
  -6  -4  12 2350.00 144.766  35
  -6  -4  12 2454.32 124.689  26
  -6  -4  12 2274.29 123.707  23
  -6  -4  12 2139.48 150.496  36
  -6  -4  10 4043.38 190.725  30
  -6  -4  10 3694.77 190.774  35
   6  -4 -10 3784.48 260.200  14
  -6  -4  10 3649.64 170.050  26
  -6  -4  10 3716.40 194.337  36
  -6  -4   8 2585.38 142.965  30
  -6  -4   8 2525.88 148.098  35
  -6  -4   8 2469.32 152.098  36
   6  -4  -8 2024.93 259.501   7
   6  -4  -8 2412.01 230.532  14
  -6  -4   8 2401.84 127.238  26
   6  -4  -6 5912.54 398.672   7
  -6  -4   6 6326.69 274.560  35
  -6  -4   6 6912.83 273.121  30
  -6  -4   6 6262.29 253.061  26
  -6  -4   6 6239.25 268.039  36
  -6  -4   4 977.795 87.7714  30
  -6  -4   4 855.903 93.5405  35
  -6  -4   4 1059.49 102.459  38
   6  -4  -4 835.359 222.724   7
  -6  -4   2 7317.12 303.655  38
  -6  -4   2 7008.28 290.910  31
  -6  -4   2 7031.53 284.646  30
  -6  -4   2 6893.45 293.247  35
  -6  -4   0 5304.41 232.150  31
  -6  -4   0 4933.41 217.749  30
  -6  -4   0 5066.41 231.213  35
   6  -4   0 4840.22 253.461  27
  -6  -4   0 5143.86 241.652  38
  -6  -4  -2 565.517 84.7309  35
  -6  -4  -2 666.880 87.5218  31
  -6  -4  -2 617.049 69.7133  30
   6  -4   2 616.643 126.960  27
  -6  -4  -2 654.029 102.005  38
  -6  -4  -4 3222.15 172.258  35
  -6  -4  -4 3052.41 181.343  38
  -6  -4  -4 2770.93 140.763  30
   6  -4   4 2888.61 191.184  27
  -6  -4  -6 2179.12 144.806  35
   6  -4   6 2337.98 174.165  27
  -6  -4  -8 1030.11 107.101  35
   6  -4   8 1423.31 145.428  27
   6  -4  10 3369.32 202.677  27
   6  -4  10 3318.56 167.925  12
   6  -4  12 2201.30 168.256  27
   6  -4  12 2588.15 135.442  12
   6  -4  14 6791.45 294.940  27
   6  -4  14 6517.07 266.534  12
   6  -4  16 1160.44 118.925  27
   6  -4  16 862.357 87.6256  12
   6  -4  18 900.265 102.559  27
   6  -4  18 697.455 74.3461  12
  -6  -3  25 53.4496 76.0824  36
  -6  -3  23 1296.04 102.454  18
   6  -3 -23 1570.68 159.157  14
  -6  -3  23 1538.50 122.452  36
  -6  -3  21 5419.60 249.597  36
  -6  -3  21 4880.54 227.088  18
   6  -3 -21 5121.34 279.061  14
  -6  -3  19 3392.79 185.743  18
   6  -3 -19 3875.10 259.202  14
  -6  -3  19 3613.35 168.831  26
  -6  -3  19 3652.15 171.936  23
   6  -3 -17 2347.87 272.709   7
   6  -3 -17 2393.24 239.956  14
  -6  -3  17 2051.50 119.755  26
  -6  -3  17 1988.86 120.657  23
  -6  -3  17 1949.61 140.573  18
  -6  -3  15 222.487 76.0201  35
  -6  -3  15 171.463 86.4658  18
   6  -3 -15 64.3513 211.065   7
  -6  -3  15 278.848 118.548  36
  -6  -3  15 252.219 62.1376  26
  -6  -3  13 591.476 121.436  36
  -6  -3  13 602.625 84.6900  35
   6  -3 -13 473.602 226.267   7
  -6  -3  13 575.009 84.5242  30
  -6  -3  13 590.245 71.8312  26
  -6  -3  13 659.810 92.6338  18
  -6  -3  11 4194.66 220.767  36
   6  -3 -11 4465.02 352.542   7
  -6  -3  11 4012.24 202.816  30
  -6  -3  11 4227.93 190.040  26
  -6  -3  11 4309.50 231.542  20
  -6  -3  11 4194.74 203.762  35
  -6  -3  11 4163.63 196.606  18
  -6  -3   9 8094.45 342.503  36
  -6  -3   9 8318.45 321.134  31
  -6  -3   9 8429.40 330.828  30
  -6  -3   9 7925.16 314.042  26
  -6  -3   9 7924.91 348.515  20
  -6  -3   7 3081.22 154.752  31
  -6  -3   7 3201.66 159.938  30
  -6  -3   7 3251.09 209.955  20
  -6  -3   7 2921.52 146.019  26
  -6  -3   7 3066.03 178.459  36
  -6  -3   7 3206.31 161.402  38
  -6  -3   5 12285.6 450.963  35
  -6  -3   5 11832.5 436.685  31
  -6  -3   5 11656.9 436.018  30
  -6  -3   5 11117.6 446.748  36
  -6  -3   5 11561.1 441.579  38
  -6  -3   3 6777.66 279.365  31
  -6  -3   3 6976.78 274.287  30
  -6  -3   3 6577.09 285.447  36
  -6  -3   3 6770.97 285.784  38
  -6  -3   1 180.964 158.290  20
  -6  -3   1-3.20528 52.1904  31
  -6  -3   1 32.3831 73.9772  36
  -6  -3   1 5.38154 44.3083  30
  -6  -3   1 3.62819 65.2027  38
  -6  -3   1 40.9669 119.935  37
  -6  -3  -1 4044.22 181.246  30
  -6  -3  -1 4150.96 226.502  25
  -6  -3  -1 4332.57 250.328  20
  -6  -3  -1 4138.22 217.571  37
   6  -3   3 3659.22 164.775  12
  -6  -3  -3 3820.59 228.757  20
  -6  -3  -3 3523.38 205.585  37
   6  -3   5 5125.86 209.258  12
  -6  -3  -5 4796.03 256.074  20
  -6  -3  -7 9669.66 392.001  37
   6  -3   7 8867.16 397.197  27
  -6  -3  -7 9153.58 410.692  25
   6  -3   7 9888.95 367.352  12
  -6  -3  -7 10527.4 403.614  20
   6  -3   9 458.363 122.637  27
  -6  -3  -9 637.961 157.336  25
   6  -3   9 455.523 87.5075  12
  -6  -3  -9 589.951 136.324  37
   6  -3  11 6292.38 306.100  27
  -6  -3 -11 7234.84 317.810  25
   6  -3  11 6522.43 276.880  12
  -6  -3 -11 6593.78 304.560  37
   6  -3  13 8376.18 372.229  27
  -6  -3 -13 9155.76 368.876  25
   6  -3  13 8504.02 341.766  12
  -6  -3 -13 8175.92 362.389  37
   6  -3  15 4135.76 224.731  27
   6  -3  15 3767.66 189.722  12
  -6  -3 -15 3789.55 215.012  37
   6  -3  17 3079.59 195.668  27
   6  -3  17 2905.82 162.330  12
  -6  -3 -17 2868.92 186.102  37
   6  -3  19 247.887 113.726  27
   6  -3  19 351.293 83.2150  12
  -6  -3 -19 106.474 103.013  37
   6  -3  21 1021.07 117.640  27
   6  -3  21 1122.62 94.7353  12
   6  -3  23 1493.72 112.310  27
   6  -3  23 1217.11 88.2821  12
  -6  -2  28 1627.55 105.319  18
  -6  -2  28 1540.93 95.5553  36
  -6  -2  26 1975.83 124.731   6
  -6  -2  26 2075.62 137.475  18
  -6  -2  26 2274.49 132.298  36
  -6  -2  24 1013.51 115.710  36
  -6  -2  24 1061.47 119.540  18
  -6  -2  22 471.272 110.357  36
  -6  -2  22 431.812 111.182  18
   6  -2 -22 375.330 157.096  14
  -6  -2  22 300.061 86.9291  46
  -6  -2  20 8921.32 375.139  36
   6  -2 -20 9399.01 402.996  14
  -6  -2  20 8282.16 350.478  46
  -6  -2  20 9058.09 379.405  18
  -6  -2  18 1426.84 137.500  18
  -6  -2  18 1043.55 112.699  46
  -6  -2  18 1320.48 142.946  36
   6  -2 -18 1372.76 228.049   7
  -6  -2  16 4094.83 229.671  36
  -6  -2  16 4264.98 197.355  35
   6  -2 -16 4033.05 330.476   7
  -6  -2  16 4133.97 188.729  26
  -6  -2  16 4158.95 221.465  18
  -6  -2  16 4020.26 185.904  23
  -6  -2  16 3797.55 193.756  46
  -6  -2  14 685.846 120.680  36
  -6  -2  14 491.194 98.7921  18
  -6  -2  14 590.458 120.937  20
  -6  -2  14 543.811 76.9520  35
  -6  -2  14 488.402 67.8448  26
  -6  -2  14 627.904 65.1773  23
  -6  -2  12 7940.42 307.800  35
  -6  -2  12 7182.10 314.973  18
  -6  -2  12 8050.41 315.733  30
  -6  -2  12 7430.01 311.872   6
  -6  -2  12 7780.22 299.808  26
  -6  -2  12 7045.68 315.277  20
  -6  -2  12 7767.13 295.292  23
  -6  -2  12 7775.92 318.977  22
  -6  -2  10 10563.2 389.362  35
  -6  -2  10 10183.1 396.051  18
  -6  -2  10 10091.4 393.733  30
  -6  -2  10 10024.7 395.856  20
  -6  -2  10 9980.31 390.392   6
  -6  -2  10 10992.2 381.565  26
  -6  -2  10 10891.4 413.308  22
  -6  -2   8 183.398 90.7176  36
  -6  -2   8 177.995 59.5737  35
  -6  -2   8 64.1894 71.5401  18
  -6  -2   8 70.6716 80.4660  16
  -6  -2   8 93.6760 49.9792  30
  -6  -2   8 239.799 104.897  20
  -6  -2   8 129.090 72.0293   6
  -6  -2   8 168.220 46.3417  26
  -6  -2   8 88.3594 109.574  22
  -6  -2   8 144.603 43.3724  31
  -6  -2   6 2954.63 152.505  18
  -6  -2   6 2924.75 137.764  31
  -6  -2   6 3060.86 144.263  30
  -6  -2   6 2923.53 161.844  16
  -6  -2   6 3017.26 205.922   1
  -6  -2   6 2559.73 176.216  22
  -6  -2   6 2953.75 172.481  20
  -6  -2   6 2984.24 164.646  36
  -6  -2   4 9578.83 348.024  31
  -6  -2   4 9462.47 365.358  36
  -6  -2   4 9268.95 408.777   1
  -6  -2   4 9219.00 375.954  22
  -6  -2   4 9190.79 363.697  37
  -6  -2   2 1412.67 150.847  39
  -6  -2   2 1670.38 158.253  41
  -6  -2   2 1597.18 132.362  37
  -6  -2   2 1752.17 150.312   1
  -6  -2   0 10122.1 447.244  41
  -6  -2   0 10515.4 421.943  34
  -6  -2   0 10871.2 403.430  25
  -6  -2   0 10488.3 452.314  39
  -6  -2   0 10916.5 415.155  22
  -6  -2   0 11199.8 446.821   1
  -6  -2   0 9851.85 412.132  20
  -6  -2   0 11258.5 408.081  37
  -6  -2  -2 5823.81 280.646  34
  -6  -2  -2 6268.90 260.075   4
  -6  -2  -2 6492.44 270.443  25
  -6  -2  -2 5414.16 296.137  39
  -6  -2  -2 6238.01 292.336   1
  -6  -2  -2 6335.03 269.355  22
  -6  -2  -2 6117.99 272.626  20
  -6  -2  -2 6137.88 264.323  37
  -6  -2  -2 5462.31 295.047  41
  -6  -2  -4 25422.3 889.883   4
   6  -2   4 25615.5 891.443  27
  -6  -2  -4 25645.9 923.836   1
  -6  -2  -4 25824.6 894.035  22
  -6  -2  -4 25524.9 885.734  20
  -6  -2  -4 24580.5 881.659  37
  -6  -2  -6 570.597 92.5281   4
  -6  -2  -6 651.948 138.822  34
  -6  -2  -6 558.036 108.773  20
  -6  -2  -6 585.153 118.824  37
   6  -2   6 612.965 105.611  27
  -6  -2  -6 550.815 116.869   1
  -6  -2  -6 391.942 129.214  25
  -6  -2  -6 857.235 123.843  22
  -6  -2  -8 8555.98 388.107   1
   6  -2   8 8446.66 347.003  27
  -6  -2  -8 8282.05 350.969  25
  -6  -2  -8 8184.19 335.422  20
  -6  -2  -8 8300.63 352.752   4
  -6  -2 -10 5455.33 307.471   1
   6  -2  10 5709.41 265.487  27
  -6  -2 -10 5648.58 270.065  25
  -6  -2 -10 5803.94 277.998   4
   6  -2  12 3308.61 194.646  27
  -6  -2 -12 3116.39 194.801  25
  -6  -2 -12 2916.61 227.283   1
  -6  -2 -12 3283.90 205.821   4
  -6  -2 -14 2691.78 233.107   1
   6  -2  14 3473.35 204.497  27
  -6  -2 -14 3405.76 199.819  25
  -6  -2 -14 3224.68 212.074   4
  -6  -2 -16 1183.41 168.268   1
   6  -2  16 1505.28 150.909  27
  -6  -2 -16 1566.55 150.952  25
  -6  -2 -16 1235.11 148.305   4
   6  -2  16 1133.43 118.716   9
  -6  -2 -18 4845.54 319.932   1
  -6  -2 -18 5930.33 298.309   4
   6  -2  18 5979.25 284.509  27
  -6  -2 -18 6086.13 268.399  25
   6  -2  18 6036.51 286.322   5
   6  -2  18 5420.20 374.767   2
   6  -2  20 2277.43 161.685  27
   6  -2  20 2362.22 173.989   5
  -6  -2 -20 2098.22 165.329   4
  -6  -2 -22 683.770 115.193   4
   6  -2  22 987.605 120.150  27
   6  -2  22 843.567 132.480   5
   6  -2  22 860.763 186.978  40
   6  -2  24 3096.68 169.140  27
  -6  -2 -26 52.6993 94.4519  37
  -6  -1  29 1560.72 111.181  18
  -6  -1  27 1938.05 136.198  18
  -6  -1  27 1893.99 174.891   5
  -6  -1  27 1739.94 110.514  36
  -6  -1  25 1928.84 131.805  36
  -6  -1  25 2050.80 152.930  18
  -6  -1  25 2035.83 199.550   5
  -6  -1  25 1809.00 137.276  21
  -6  -1  25 2003.81 142.167  46
  -6  -1  23 2164.79 149.087  36
  -6  -1  23 2097.76 152.485  46
  -6  -1  23 2143.84 216.501   5
  -6  -1  23 2064.23 155.605  21
  -6  -1  21 681.723 115.083  36
  -6  -1  21 498.219 181.648   5
  -6  -1  21 490.540 119.374  21
  -6  -1  21 468.004 108.531  46
  -6  -1  19 1020.75 125.544  36
  -6  -1  19 827.521 178.785   5
  -6  -1  19 782.178 125.016  21
  -6  -1  19 961.769 119.368  46
  -6  -1  17 5868.76 268.670  36
  -6  -1  17 5449.56 298.588   5
  -6  -1  17 5601.03 235.902  23
  -6  -1  17 5240.14 255.073  21
  -6  -1  17 5729.50 261.904  46
   6  -1 -17 5592.66 341.469   7
  -6  -1  15 1512.43 132.167  36
  -6  -1  15 1373.86 90.2723  35
  -6  -1  15 1173.47 88.7158  23
  -6  -1  15 1255.00 169.517   5
  -6  -1  15 1154.21 119.536  21
  -6  -1  15 1285.39 119.407  46
  -6  -1  13 5883.89 260.661  36
  -6  -1  13 5273.31 264.906  16
  -6  -1  13 5779.99 258.242  28
  -6  -1  13 5433.88 280.591   5
  -6  -1  13 5664.27 231.484  23
  -6  -1  13 5405.82 242.370  21
  -6  -1  13 6090.82 252.061  46
  -6  -1  13 5995.78 230.811  35
  -6  -1  11 4959.85 225.513  36
  -6  -1  11 4894.42 223.400  18
  -6  -1  11 4468.18 232.071  16
  -6  -1  11 4496.56 245.327   5
  -6  -1  11 4893.01 199.989  26
  -6  -1  11 5049.40 198.614  23
  -6  -1   9 1811.18 124.929  36
  -6  -1   9 1935.81 127.130  18
  -6  -1   9 1838.14 137.451  16
  -6  -1   9 2122.88 180.222   1
  -6  -1   7 7842.52 365.678   1
  -6  -1   5 2548.82 193.802  41
  -6  -1   5 2770.90 201.862  39
  -6  -1   5 2797.20 190.221   1
  -6  -1   3 2879.70 193.741  41
  -6  -1   3 3009.55 189.266   1
  -6  -1   3 2750.52 197.351  39
  -6  -1   1 7246.19 291.370   4
  -6  -1   1 7220.83 331.934  41
  -6  -1   1 7138.39 319.584   1
  -6  -1   1 6902.31 330.862  39
  -6  -1  -1 9733.39 370.099   4
  -6  -1  -1 9169.23 394.515   1
  -6  -1  -3 7330.94 332.677   1
  -6  -1  -3 7448.01 306.142   4
  -6  -1  -5 8527.30 372.588   1
  -6  -1  -5 8255.30 344.294   4
  -6  -1  -7 15138.3 588.686   1
  -6  -1  -7 14573.2 559.710   4
  -6  -1  -9 1400.14 138.877  34
  -6  -1  -9 1335.45 151.312   1
   6  -1   9 1536.42 115.923  27
  -6  -1  -9 1380.17 133.435   4
   6  -1  11 10725.5 413.161  27
  -6  -1 -11 10593.4 475.731   1
  -6  -1 -11 11023.1 428.246  34
  -6  -1 -13 3877.76 262.358   1
  -6  -1 -13 4342.12 225.488  34
   6  -1  13 3706.73 199.615  27
  -6  -1 -15 7326.19 390.426   1
   6  -1  15 7644.20 319.925  27
  -6  -1 -15 7314.96 310.902  25
  -6  -1 -17 5690.33 341.917   1
   6  -1  17 5947.30 275.648  27
  -6  -1 -17 6078.84 269.498  25
  -6  -1 -19 1678.45 194.680   1
   6  -1  19 1670.02 146.423  27
   6  -1  21 5903.42 276.811  27
  -6  -1 -21 5903.59 351.816   1
   6  -1  21 6819.22 317.023   5
   6  -1  21 6062.29 405.919   2
   6  -1  21 6528.01 310.275  43
   6  -1  23 2144.52 148.420  27
   6  -1  23 2520.51 189.075   5
   6  -1  23 2072.49 180.313  43
   6  -1  25 1359.47 151.156   5
   6  -1  25 1046.53 136.301  43
   6  -1  25 1128.28 204.846  40
  -6  -1 -25 1353.94 137.869   4
   6  -1  27 2398.45 153.677   5
  -6  -1 -27 1790.70 141.526   4
   6  -1  27 2247.45 195.886  40
  -6   0  30 3053.50 147.168  18
  -6   0  30 3404.58 150.080  21
  -6   0  28 2081.70 137.525  18
  -6   0  28 2282.81 143.517  21
  -6   0  26 1708.95 138.446  18
  -6   0  26 1652.93 141.478  21
  -6   0  24 3755.64 210.427  18
  -6   0  24 3494.57 261.389   5
  -6   0  24 3728.11 210.058  21
  -6   0  22 49.2028 173.833   5
  -6   0  22 13.1545 105.897  46
  -6   0  20 1097.94 111.546  36
  -6   0  20 1011.46 204.875  32
  -6   0  20 1237.10 191.952   5
  -6   0  20 1116.57 133.622  46
  -6   0  18 87.1050 84.3666  36
  -6   0  18 80.5897 199.414  32
  -6   0  18 79.6225 162.660   5
  -6   0  18 94.8920 101.413  46
  -6   0  16 5895.20 252.883  36
  -6   0  16 5176.45 248.974  28
  -6   0  16 5611.00 298.435   5
  -6   0  16 5394.01 309.176  32
  -6   0  16 5767.33 260.863  46
  -6   0  14 12895.6 470.101  36
  -6   0  14 12516.5 505.812  32
  -6   0  14 11804.8 487.641  16
  -6   0  14 12665.9 465.349  28
  -6   0  14 12131.3 501.375   5
  -6   0  14 12683.3 474.385  46
  -6   0  12 85.7601 72.9471  36
  -6   0  12 142.372 173.221  32
  -6   0  12 134.988 93.3433  16
  -6   0  12 216.191 127.352   5
  -6   0  12 91.3461 92.6881  21
  -6   0  12 108.219 77.6169  46
  -6   0  12 106.428 75.9963  18
  -6   0  10 5192.23 241.370  16
  -6   0  10 4981.73 216.908  13
  -6   0  10 5045.81 290.117   1
  -6   0   8 112.328 62.5694  13
  -6   0   8 141.940 122.377   1
  -6   0   6 3385.46 155.019  13
  -6   0   6 3275.82 215.820   1
  -6   0   4 1472.69 158.164  39
  -6   0   4 1904.55 160.852   1
  -6   0   4 1741.54 162.933  41
  -6   0   2 23038.2 860.494  41
  -6   0   2 24025.7 852.726   1
  -6   0   2 23346.5 862.482  39
  -6   0   2 23297.8 816.623   4
  -6   0   0 16418.0 598.021   4
  -6   0   0 17042.1 630.556   1
  -6   0  -2 643.398 93.4387   4
  -6   0  -2 664.594 113.760   1
  -6   0  -4 5166.76 262.045   1
  -6   0  -4 4950.14 211.462  15
  -6   0  -4 5393.44 238.524   4
  -6   0  -6 514.036 98.0565   4
  -6   0  -6 392.318 109.426   1
  -6   0  -6 546.120 73.0089  15
  -6   0  -8 2568.61 185.219   1
  -6   0  -8 2351.03 136.774  15
  -6   0 -10 9038.57 406.173   1
  -6   0 -10 8860.62 352.562  15
  -6   0 -12 15080.0 618.108   1
  -6   0 -12 15615.0 558.975  34
  -6   0 -12 14527.4 559.943  15
  -6   0 -14 11537.5 512.889   1
  -6   0 -14 11745.3 453.635  15
  -6   0 -14 10905.3 450.811  19
  -6   0 -16 333.736 131.508   1
  -6   0 -16 458.289 103.090  15
   6   0  16 434.770 91.0575  27
  -6   0 -16 465.705 174.619  19
  -6   0 -18 1476.05 146.010  15
   6   0  18 1443.58 124.778  27
  -6   0 -18 1535.75 193.034   1
  -6   0 -20 1590.30 197.550   1
  -6   0 -20 1831.15 154.238  15
   6   0  20 1789.30 135.114  27
   6   0  20 1866.90 283.777   2
  -6   0 -22-47.5721 90.1490  15
   6   0  22 214.845 164.385  43
   6   0  24 2576.41 208.102  43
  -6   0 -26 758.916 123.664   4
   6   0  26 810.708 148.817  43
  -6   0 -28 1794.09 136.388   4
  -6   1  27 1666.09 111.019  18
  -6   1  27 2019.79 183.016   5
  -6   1  25 2048.50 137.916  18
  -6   1  25 2117.98 211.520  32
  -6   1  25 2115.29 207.093   5
  -6   1  23 1960.00 224.893  32
  -6   1  23 1989.79 147.497  18
  -6   1  23 1790.09 212.385   5
  -6   1  21 702.665 113.617  18
  -6   1  21 820.183 211.790  32
  -6   1  21 688.708 182.800   5
  -6   1  19 713.807 112.017  18
  -6   1  19 800.583 216.019  32
  -6   1  19 803.186 179.068   5
  -6   1  17 5421.27 255.689  18
  -6   1  17 6012.12 321.811  32
  -6   1  17 5181.92 296.808   5
  -6   1  15 1022.07 107.483  18
  -6   1  15 1056.12 205.231  32
  -6   1  15 742.933 159.679   5
  -6   1  13 5512.16 240.187  18
  -6   1  13 5574.36 298.861  32
  -6   1  13 5083.89 250.730  16
  -6   1  13 5186.12 272.735   5
  -6   1  13 5539.60 250.651  21
  -6   1  11 4541.23 206.774  18
  -6   1  11 4316.79 220.416  16
  -6   1  11 4286.59 239.897   5
  -6   1  11 4848.26 218.708  13
  -6   1  11 4852.14 219.409  21
  -6   1   9 2072.75 143.864  16
  -6   1   9 2275.43 136.362  13
  -6   1   9 2454.81 190.016   1
  -6   1   9 2098.37 140.127  21
  -6   1   7 7641.23 361.924   1
  -6   1   7 8048.10 316.002  13
  -6   1   5 3188.01 163.691  17
  -6   1   5 3032.32 203.127   1
  -6   1   3 3158.84 159.233  17
  -6   1   3 3012.91 192.763   1
  -6   1   3 2714.41 194.673  41
  -6   1   3 2835.00 198.007  39
  -6   1   1 7784.69 310.878   4
  -6   1   1 7618.28 309.568  17
  -6   1   1 8149.61 345.135   1
  -6   1   1 7764.36 352.963  39
  -6   1   1 7479.81 349.907  41
  -6   1  -1 9853.70 389.459   4
  -6   1  -1 10631.3 422.662   1
  -6   1  -1 10187.3 378.708  11
  -6   1  -3 6807.34 290.384   4
  -6   1  -3 6957.28 290.973  15
  -6   1  -3 7021.50 317.865   1
  -6   1  -3 6962.86 284.450  11
  -6   1  -5 7490.77 332.641   1
  -6   1  -5 6984.60 299.660  15
  -6   1  -5 7162.70 297.354  11
  -6   1  -5 6809.86 300.718   4
  -6   1  -7 14741.1 567.992   1
  -6   1  -7 13459.2 528.373  15
  -6   1  -7 14383.1 529.800  11
  -6   1  -7 13822.0 534.224   4
  -6   1  -9 1740.84 166.248   1
  -6   1  -9 1723.63 136.708  15
  -6   1  -9 1550.66 135.190  11
  -6   1  -9 1432.68 137.639   4
  -6   1 -11 10133.1 450.546   1
  -6   1 -11 9419.15 395.872  19
  -6   1 -11 10108.3 412.547  11
  -6   1 -11 9942.74 411.627  15
  -6   1 -13 4045.09 264.930   1
  -6   1 -13 4229.41 235.555  15
  -6   1 -13 4094.31 240.889  19
  -6   1 -15 7713.03 403.158   1
  -6   1 -15 8081.29 365.616  15
  -6   1 -15 8018.90 359.326  19
  -6   1 -17 6169.18 310.000  15
  -6   1 -17 5712.16 340.569   1
  -6   1 -17 6270.64 314.607  19
  -6   1 -19 1222.66 176.950   1
  -6   1 -19 1575.12 205.396  19
  -6   1 -19 1714.21 165.219  15
   6   1  19 1795.63 206.524  43
  -6   1 -21 6338.70 307.023  15
   6   1  21 5824.57 401.159   2
   6   1  21 6677.48 313.156   5
   6   1  21 6454.02 324.822  43
   6   1  23 2189.10 209.895  43
  -6   1 -23 2350.19 173.917  15
   6   1  23 2535.17 192.958   5
  -6   1 -25 1189.92 126.071  15
  -6   1 -25 1195.67 135.266   4
   6   1  25 1329.54 150.952   5
   6   1  25 1180.10 165.816  43
   6   1  25 1154.03 201.318  40
   6   1  27 1968.45 145.247   5
   6   1  27 1949.53 187.764  40
  -6   1 -27 1754.52 135.147   4
  -6   2  28 1864.79 123.214  21
  -6   2  26 2605.33 201.378  32
  -6   2  26 2314.22 153.409  21
  -6   2  24 1286.29 209.740  32
  -6   2  24 1045.00 142.290  21
  -6   2  22 654.298 214.870  32
  -6   2  22 371.649 135.190  21
  -6   2  20 8736.45 410.498  32
  -6   2  20 8309.26 393.849   5
  -6   2  20 8708.53 373.407  21
  -6   2  18 1100.93 179.684   5
  -6   2  18 1377.00 160.287  21
  -6   2  16 4260.34 205.211  29
  -6   2  16 3962.18 250.102   5
  -6   2  16 4103.29 191.140  24
  -6   2  16 4124.08 228.760  21
  -6   2  14 477.033 100.114  29
  -6   2  14 446.465 88.8914  24
  -6   2  14 437.525 120.752  21
  -6   2  12 7074.34 348.820  32
  -6   2  12 6929.80 287.827  29
  -6   2  12 6599.66 282.851   6
  -6   2  12 7055.09 305.464  13
  -6   2  12 6747.26 275.462  24
  -6   2  12 6499.57 292.370  21
  -6   2  10 10613.2 424.855  32
  -6   2  10 8898.24 374.555  16
  -6   2  10 9637.89 373.436  29
  -6   2  10 9179.03 366.117   6
  -6   2  10 9560.92 386.864  13
  -6   2  10 9864.40 363.174  24
  -6   2  10 9638.87 377.886  21
  -6   2   8 228.979 175.227  32
  -6   2   8 171.112 81.1011  16
  -6   2   8 278.826 89.3249  13
  -6   2   8 144.048 81.0330  24
  -6   2   8 107.443 96.7903  21
  -6   2   6 2604.91 209.727  32
  -6   2   6 2422.58 146.551  16
  -6   2   6 2640.27 154.849  13
  -6   2   6 2510.62 187.540   1
  -6   2   6 2591.39 141.380  24
  -6   2   6 2560.46 152.937  21
  -6   2   4 8984.86 401.323   1
  -6   2   4 9194.26 389.580  32
  -6   2   4 9251.89 355.001  29
  -6   2   4 9450.66 351.141  24
  -6   2   4 9435.63 358.079  21
  -6   2   2 1496.86 107.381  29
  -6   2   2 1166.57 142.404  41
  -6   2   2 1418.88 109.378  24
  -6   2   2 1407.05 89.5713  11
  -6   2   2 1225.65 146.669  39
  -6   2   2 1321.36 139.595   1
  -6   2   0 10155.8 376.222  29
  -6   2   0 9209.08 425.792  39
  -6   2   0 10656.5 378.820  24
  -6   2   0 10296.2 379.983  11
  -6   2   0 10428.3 425.824   1
  -6   2   0 9762.62 369.806  19
  -6   2   0 9227.80 424.719  41
  -6   2  -2 4921.87 220.285   4
  -6   2  -2 4809.93 212.082  29
  -6   2  -2 5054.21 217.172  24
  -6   2  -2 5059.29 253.301   1
  -6   2  -2 4783.09 219.645  11
  -6   2  -2 4713.79 259.164  41
  -6   2  -2 4783.80 260.711  39
  -6   2  -2 4732.50 212.105  19
  -6   2  -4 21858.1 778.304   4
  -6   2  -4 22076.5 804.298  15
  -6   2  -4 21926.5 810.724   1
  -6   2  -4 22061.2 780.568  11
  -6   2  -6 359.751 87.2595   4
  -6   2  -6 648.470 116.634  15
  -6   2  -6 588.222 109.789   1
  -6   2  -6 571.392 110.375  24
  -6   2  -6 563.886 96.0588  11
  -6   2  -8 8266.92 384.573   1
  -6   2  -8 8192.07 376.659  15
  -6   2  -8 8629.08 350.245  24
  -6   2  -8 8921.42 363.292  11
  -6   2  -8 8428.54 356.333   4
  -6   2 -10 5331.53 297.150   1
  -6   2 -10 5759.97 296.526  15
  -6   2 -10 5328.88 264.563  24
  -6   2 -10 5909.26 275.972  11
  -6   2 -10 5600.93 271.930   4
  -6   2 -10 5590.59 269.318  19
  -6   2 -12 2929.26 227.722   1
  -6   2 -12 3346.46 225.537  15
  -6   2 -12 3346.73 204.708  11
  -6   2 -12 3253.44 205.918   4
  -6   2 -12 3306.15 219.127  19
  -6   2 -14 3257.33 227.006  19
  -6   2 -14 3114.36 226.285  15
  -6   2 -14 3095.18 236.706   1
  -6   2 -14 3443.55 221.901  11
  -6   2 -14 3374.66 215.345   4
  -6   2 -16 1146.70 148.070   4
  -6   2 -16 1216.68 167.004   1
   6   2  16 1287.76 186.154  43
  -6   2 -16 1326.60 169.241  15
  -6   2 -16 1601.26 190.400  19
   6   2  18 5304.21 290.508  43
  -6   2 -18 4866.72 284.242  15
   6   2  18 5333.65 266.632   5
  -6   2 -18 4599.35 267.466   4
  -6   2 -18 5429.92 285.384  19
  -6   2 -20 2447.65 189.612  15
   6   2  20 2437.39 208.137  43
   6   2  20 2494.65 182.633   5
  -6   2 -20 2052.31 172.862   4
  -6   2 -20 2285.53 206.260  19
  -6   2 -22 649.692 114.512   4
  -6   2 -22 820.383 129.504  15
   6   2  22 755.958 158.157  43
   6   2  22 853.969 131.579   5
   6   2  22 831.259 184.602  40
  -6   2 -22 785.236 161.497  19
  -6   2 -24 3107.92 185.661  15
   6   2  24 3304.87 174.157   5
   6   2  24 3301.28 199.150  43
   6   2  24 3222.36 210.278  40
   6   2  26-33.9530 79.0659   5
   6   2  26-55.0657 121.640  40
  -6   3  25 171.439 164.310  32
  -6   3  25 69.6012 77.6599  21
  -6   3  23 1718.53 132.389  21
  -6   3  21 5473.52 252.706  21
  -6   3  19 3770.20 179.027  24
  -6   3  19 3794.05 213.432  21
  -6   3  17 2386.29 263.499  32
  -6   3  17 2271.97 151.930  29
  -6   3  17 2318.72 147.366  24
  -6   3  17 2352.11 176.027  21
  -6   3  15 257.153 224.091  32
  -6   3  15 126.584 95.1133  29
  -6   3  15 170.881 100.609  24
  -6   3  15 254.000 120.498  21
  -6   3  13 813.627 224.017  32
  -6   3  13 652.582 111.897  29
  -6   3  13 567.181 109.916  24
  -6   3  13 807.263 128.077  21
  -6   3  11 3992.20 284.491  32
  -6   3  11 4289.40 217.527  29
  -6   3  11 4255.60 210.375  24
  -6   3  11 4285.01 219.632  21
  -6   3   9 7826.41 375.850  32
  -6   3   9 7622.30 333.537  13
  -6   3   9 7852.99 319.797  24
  -6   3   9 7807.48 323.007  21
  -6   3   7 2656.67 235.900  32
  -6   3   7 3002.08 171.424  29
  -6   3   7 2971.75 176.400  13
  -6   3   7 2987.89 169.751  24
  -6   3   7 2706.39 168.499  21
  -6   3   5 10359.5 436.327  17
  -6   3   5 10762.0 407.728  29
  -6   3   5 10347.5 414.483  13
  -6   3   5 10367.6 401.219  24
  -6   3   5 9898.11 433.774  32
  -6   3   3 5958.75 298.312  17
  -6   3   3 6330.35 272.052  29
  -6   3   3 6187.35 271.571  24
  -6   3   3 6494.42 268.184  19
  -6   3   1 4.91603 106.987  19
  -6   3   1 32.2077 93.5482  17
  -6   3   1 48.8547 86.2474  29
  -6   3  -1 4190.15 239.530  17
  -6   3  -1 4323.91 205.437  29
  -6   3  -1 4257.85 211.585  19
  -6   3  -3 3373.57 217.575  17
  -6   3  -3 3125.19 173.245  29
  -6   3  -3 3523.82 190.795  24
  -6   3  -5 4537.30 231.009  24
  -6   3  -5 4509.99 234.528  11
  -6   3  -7 8819.99 374.055  24
  -6   3  -7 8873.93 385.747  11
  -6   3  -7 9203.41 368.996  19
  -6   3  -9 455.941 137.341  15
  -6   3  -9 558.082 147.871  19
  -6   3  -9 255.161 126.367  24
  -6   3  -9 398.806 109.553  11
  -6   3 -11 6166.51 331.879  15
  -6   3 -11 5510.74 288.821  24
  -6   3 -11 6321.73 305.964  11
  -6   3 -11 6083.19 295.475  19
  -6   3 -13 8218.46 394.527  15
  -6   3 -13 7930.19 367.538  11
  -6   3 -13 7394.16 347.299  19
  -6   3 -15 3976.82 261.734  15
  -6   3 -15 3745.69 235.922  19
  -6   3 -15 3997.43 239.346  11
   6   3  15 3622.44 273.219  10
   6   3  15 3310.87 212.246  43
   6   3  17 2701.88 184.909  43
  -6   3 -17 2983.70 214.746  19
   6   3  19 168.525 113.785  43
  -6   3 -19 282.832 143.880  19
  -6   3 -21 577.200 131.364  19
   6   3  23 1314.74 134.992  33
  -6   4  20 990.334 189.031  32
  -6   4  18 3129.73 153.896  24
  -6   4  18 2788.75 242.128  32
  -6   4  16 2381.22 150.360  29
  -6   4  16 2460.03 148.413  24
  -6   4  16 2591.41 238.554  32
  -6   4  14 3093.98 180.180  29
  -6   4  14 3133.45 175.928  24
  -6   4  14 3056.93 253.090  32
  -6   4  12 1846.15 229.923  32
  -6   4  12 2147.98 153.100  24
  -6   4  12 2115.63 141.307  19
  -6   4  10 2962.34 243.814  32
  -6   4  10 3425.10 178.665  19
  -6   4  10 3187.45 185.702  24
  -6   4   8 2262.36 152.500  19
  -6   4   8 1847.10 211.627  32
  -6   4   8 2139.52 158.632  29
  -6   4   8 2205.36 160.237  24
  -6   4   6 6163.75 277.689  29
  -6   4   6 6466.96 270.929  19
  -6   4   6 5845.26 275.310  13
  -6   4   4 1097.44 135.156  19
  -6   4   4 1016.08 121.857  29
  -6   4   4 755.473 105.719  13
  -6   4   2 5855.42 269.536  29
  -6   4   2 5807.06 273.041  13
  -6   4   2 6175.90 309.322  17
  -6   4   2 6433.74 281.032  24
  -6   4   2 6398.53 273.353  19
  -6   4   0 4414.60 251.669  17
  -6   4   0 4248.78 210.102  29
  -6   4   0 4257.42 220.057  13
  -6   4   0 4379.68 228.971  24
  -6   4  -2 645.352 129.348  17
  -6   4  -2 518.342 98.0223  29
  -6   4  -2 501.135 99.8397  13
  -6   4  -2 529.347 124.543  24
  -6   4  -4 2518.45 198.852  17
  -6   4  -4 2509.90 176.680  24
  -6   4  -6 1988.63 181.781  17
  -6   4  -6 2199.95 169.444  24
  -6   4  -6 1800.73 152.943  11
  -6   4  -6 2240.46 177.060  19
  -6   4  -8 1046.73 153.094  17
  -6   4  -8 1246.61 148.461  24
  -6   4  -8 1468.15 168.056  19
  -6   4 -10 3868.93 241.753  17
  -6   4 -10 3859.33 222.875  19
  -6   4 -12 2458.25 197.126  17
  -6   4 -12 2434.51 187.937  19
  -6   4 -14 6440.75 315.002  17
  -6   4 -14 5861.87 280.358  19
  -6   4 -16 1017.19 133.085  17
  -6   4 -16 849.141 143.778  19
  -6   4 -18 858.781 115.535  17
  -6   4 -18 736.648 126.755  19
  -6   5  13 2214.36 130.138  24
  -6   5  11 2567.76 148.239  29
  -6   5   9 2129.60 143.549  29
  -6   5   9 2443.01 140.490  19
  -6   5   7 1226.57 118.145  29
  -6   5   7 1360.22 130.309  24
  -6   5   7 1427.64 128.311  19
  -6   5   5 137.233 110.249  19
  -6   5   5 190.700 90.9342  29
  -6   5   5 81.2618 101.718  24
  -6   5   3 1024.79 110.458  29
  -6   5   3 1184.29 128.640  24
  -6   5   3 1349.49 131.807  19
  -6   5   1 265.421 112.248  24
  -6   5  -1 2091.02 152.569  24
  -6   5  -3 1014.75 133.451  19
  -6   5  -3 764.019 119.720  24
  -6   5  -5 2470.05 161.196  24
  -6   5  -5 2532.49 168.054  19
  -6   5  -7 2383.37 158.288  17
  -6   5  -7 2598.77 167.522  19
  -6   5  -9 166.408 83.8475  17
  -6   5  -9 160.173 125.643  19
   6   5  11 430.115 105.632  33
  -6   5 -11 522.264 120.857  19
   7  -5 -10 498.270 86.0664  27
   7  -5  -8 217.248 86.0304  27
  -7  -5   6 198.632 55.0791  35
  -7  -5   6 132.005 44.5031  30
   7  -5  -6 133.977 86.3055  27
  -7  -5   4 1695.49 101.464  35
   7  -5  -4 1620.81 123.299  27
  -7  -5   2 264.742 62.2518  35
  -7  -5   2 88.1067 46.1167  31
   7  -5  -2 98.3909 86.1770  27
  -7  -5   0 1977.38 110.027  35
  -7  -5   0 1884.00 102.105  31
   7  -5   0 1665.14 126.417  27
  -7  -5  -2 2926.81 135.105  31
  -7  -5  -2 3060.06 145.223  38
   7  -5   2 2795.38 155.673  27
  -7  -5  -2 2816.53 138.369  35
  -7  -5  -4 4142.68 170.333  31
   7  -5   4 3974.81 186.652  27
  -7  -5  -4 4552.82 185.673  38
  -7  -5  -6 1147.47 77.6362  31
   7  -5   6 1356.37 107.039  27
  -7  -5  -8 604.934 55.0010  31
   7  -5   8 675.826 86.3667  27
   7  -4 -19 1890.00 169.750  14
  -7  -4  19 1725.01 114.147  36
  -7  -4  17 567.912 91.5758  36
   7  -4 -17 614.068 160.255  14
  -7  -4  17 546.893 60.1802  23
  -7  -4  15 414.514 93.1843  36
  -7  -4  13 242.311 91.4506  36
  -7  -4  13 231.475 46.4453  26
  -7  -4  11 1485.67 105.790  30
   7  -4 -11 1498.39 199.109  14
  -7  -4  11 1393.21 83.4636  26
  -7  -4  11 1476.16 122.575  36
  -7  -4   9 726.676 91.4073  35
  -7  -4   9 810.782 101.490  36
   7  -4  -9 922.992 196.320  14
  -7  -4   9 715.664 81.9361  30
  -7  -4   7 599.576 83.1615  35
  -7  -4   7 612.571 76.2047  30
  -7  -4   7 481.987 90.1744  36
  -7  -4   5 1572.36 105.228  31
  -7  -4   5 1502.22 106.990  30
  -7  -4   5 1714.86 121.054  35
  -7  -4   5 1540.95 111.725  36
  -7  -4   3 5044.68 219.853  31
  -7  -4   3 4825.65 215.769  30
   7  -4  -3 4696.90 256.542  27
  -7  -4   3 4954.27 229.014  35
  -7  -4   3 5309.50 231.640  38
  -7  -4   1 456.282 81.4363  35
  -7  -4   1 454.971 71.6669  31
  -7  -4   1 420.964 61.9086  30
   7  -4  -1 392.437 122.615  27
  -7  -4   1 435.870 85.9318  38
  -7  -4  -1 1571.93 106.883  31
  -7  -4  -1 1405.28 89.6794  30
   7  -4   1 1313.57 148.213  27
  -7  -4  -1 1314.82 113.295  35
  -7  -4  -1 1340.71 119.661  38
  -7  -4  -3 2905.45 158.025  31
  -7  -4  -3 3025.27 168.919  35
   7  -4   3 2891.16 193.944  27
  -7  -4  -3 2894.20 172.504  38
  -7  -4  -5 3148.84 177.567  35
  -7  -4  -5 3285.37 169.170  31
   7  -4   5 3432.21 204.148  27
  -7  -4  -5 2980.91 182.239  38
  -7  -4  -7 1043.86 106.927  35
  -7  -4  -7 1044.03 115.583  38
  -7  -4  -9 1594.08 119.583  35
  -7  -4 -11 1218.29 98.0970  35
  -7  -4 -13 1234.90 82.5344  35
  -7  -4 -15 98.1870 68.9738  38
  -7  -4 -17 264.083 62.9486  38
  -7  -3  24 407.217 80.3930  36
  -7  -3  22 235.138 90.9216  36
   7  -3 -22 196.195 136.685  14
  -7  -3  20 517.437 86.7411  18
   7  -3 -20 372.628 173.711  14
  -7  -3  18 619.804 95.1310  18
   7  -3 -18 921.228 203.014  14
  -7  -3  16 1408.60 144.123  36
  -7  -3  16 1231.52 112.833  18
   7  -3 -16 1513.21 228.627  14
  -7  -3  14 5081.29 258.817  36
   7  -3 -14 5326.92 389.208   7
  -7  -3  14 5304.02 234.653  18
  -7  -3  14 5540.66 237.256  35
  -7  -3  14 5054.32 216.714  26
  -7  -3  14 5037.03 221.827  23
  -7  -3  12 990.838 99.6096  18
  -7  -3  12 1179.37 132.679  36
  -7  -3  12 1144.25 101.425  35
   7  -3 -12 1236.76 267.075   7
  -7  -3  12 1222.98 102.049  30
  -7  -3  12 1055.59 82.4555  26
  -7  -3  12 1005.60 83.5626  23
  -7  -3  10 2402.31 138.474  18
  -7  -3  10 2343.65 141.221  35
  -7  -3  10 2567.82 145.355  30
  -7  -3  10 2217.46 120.885  26
  -7  -3  10 2134.66 181.279  20
  -7  -3  10 2328.66 161.383  36
  -7  -3   8 1747.94 112.009  31
  -7  -3   8 1557.65 115.727  30
  -7  -3   8 1668.63 97.5260  26
  -7  -3   8 1735.64 172.316  20
  -7  -3   8 1581.57 136.799  36
  -7  -3   6 4973.44 248.719  36
  -7  -3   6 5319.96 229.308  31
  -7  -3   6 5282.85 234.120  30
  -7  -3   6 5929.44 285.782  22
  -7  -3   6 6139.38 289.061  20
  -7  -3   6 5190.51 231.707  38
  -7  -3   4 2551.76 165.082  36
  -7  -3   4 2928.93 164.237  35
  -7  -3   4 2891.93 146.984  31
  -7  -3   4 2887.33 146.915  30
  -7  -3   4 2605.66 151.533  38
  -7  -3   2 4625.63 209.290  31
  -7  -3   2 4837.50 205.229  30
  -7  -3   2 4570.12 219.626  38
  -7  -3   2 4742.18 280.066  20
  -7  -3   2 4689.18 223.507  36
  -7  -3   0 4835.15 217.437  31
  -7  -3   0 4668.99 249.310  25
  -7  -3   0 5009.90 282.955  20
  -7  -3   0 4631.81 229.056  38
  -7  -3   0 5182.90 250.894  37
   7  -3   2 3530.86 213.810  27
  -7  -3  -2 3710.82 227.054  25
  -7  -3  -2 3662.22 232.289  20
  -7  -3  -2 3471.23 210.236  37
  -7  -3  -4 654.761 155.751  20
  -7  -3  -4 502.841 136.561  37
   7  -3   4 505.853 123.233  27
  -7  -3  -6 6208.45 297.919  20
   7  -3   6 6588.11 302.863  27
  -7  -3  -6 6356.55 295.754  37
  -7  -3  -8 134.671 132.154  37
   7  -3   8 252.533 114.639  27
  -7  -3  -8 170.303 157.779  25
   7  -3   8 90.4111 69.4532  12
  -7  -3  -8 423.893 134.428  20
   7  -3  10 4625.29 251.681  27
  -7  -3 -10 5223.22 263.819  25
   7  -3  10 4668.40 211.059  12
  -7  -3 -10 4676.07 251.891  37
   7  -3  12 4168.35 238.257  27
  -7  -3 -12 4277.57 236.742  25
   7  -3  12 4486.95 202.285  12
  -7  -3 -12 4210.70 239.361  37
   7  -3  14 2487.33 180.803  27
   7  -3  14 2476.21 145.155  12
  -7  -3 -14 2329.93 183.122  37
   7  -3  16 2602.59 179.749  27
   7  -3  16 2485.88 144.498  12
  -7  -3 -16 2403.02 178.165  37
   7  -3  18 446.458 113.214  27
   7  -3  18 255.363 76.7732  12
  -7  -3 -18 332.468 112.962  37
  -7  -3 -20 2476.25 141.218  37
   7  -3  20 2814.68 155.356  27
   7  -3  20 2374.16 128.366  12
   7  -3  22 406.365 82.3157  27
  -7  -2  27 301.360 64.9014  36
  -7  -2  27 431.697 72.0664  18
  -7  -2  25 1447.86 116.221  18
  -7  -2  25 1504.17 112.208  36
  -7  -2  23 1395.25 123.590  36
  -7  -2  23 1495.24 129.508  18
  -7  -2  23 1363.70 117.310   6
  -7  -2  21 1462.29 134.394  36
  -7  -2  21 1504.40 138.849  18
  -7  -2  21 1341.23 126.114   6
   7  -2 -21 1265.67 179.717  14
  -7  -2  19 325.496 114.669  36
  -7  -2  19 335.561 108.048  18
  -7  -2  19 284.026 100.020   6
   7  -2 -19 382.752 183.306  14
  -7  -2  17 2178.80 167.297  36
  -7  -2  17 2083.38 158.268  18
   7  -2 -17 2233.47 273.584   7
  -7  -2  17 2075.70 150.503   6
  -7  -2  17 1888.27 120.005  23
  -7  -2  15 1845.89 156.911  36
  -7  -2  15 1856.24 118.498  35
  -7  -2  15 1950.62 144.635  18
  -7  -2  15 1663.61 137.679   6
   7  -2 -15 1974.16 267.234   7
  -7  -2  15 1730.42 108.794  23
  -7  -2  15 1620.56 144.171  20
  -7  -2  15 1439.89 128.508  22
  -7  -2  13 1156.48 134.389  36
  -7  -2  13 1107.52 91.7007  35
  -7  -2  13 1019.79 114.666  18
  -7  -2  13 939.405 109.334   6
  -7  -2  13 1025.15 82.9317  26
  -7  -2  13 1121.04 83.1467  23
  -7  -2  13 926.350 118.889  22
  -7  -2  13 861.402 133.374  20
  -7  -2  11 2874.48 166.763  18
  -7  -2  11 2759.28 150.014  35
  -7  -2  11 3022.59 178.186  16
  -7  -2  11 2697.55 162.237   6
  -7  -2  11 3022.51 181.083  20
  -7  -2  11 2807.99 139.711  26
  -7  -2  11 3151.03 142.615  23
  -7  -2  11 2666.49 184.652  22
  -7  -2   9 3442.32 189.342  36
  -7  -2   9 3196.60 175.515  18
  -7  -2   9 3480.14 167.231  35
  -7  -2   9 3159.79 186.695  16
  -7  -2   9 3517.13 170.837  30
  -7  -2   9 3097.29 169.143   6
  -7  -2   9 3207.63 148.807  26
  -7  -2   9 3243.42 204.218  22
  -7  -2   9 3314.96 190.052  20
  -7  -2   7 10498.1 398.609  18
  -7  -2   7 10569.4 396.767  35
  -7  -2   7 10155.9 409.843  16
  -7  -2   7 10726.1 384.086  31
  -7  -2   7 10252.8 393.562  30
  -7  -2   7 10188.5 393.495   6
  -7  -2   7 10577.6 469.029   1
  -7  -2   7 8811.61 414.885  22
  -7  -2   7 10437.2 407.402  20
  -7  -2   7 10467.4 409.151  36
  -7  -2   5 7031.77 296.766  18
  -7  -2   5 7613.22 308.641  34
  -7  -2   5 7568.06 284.230  31
  -7  -2   5 7017.91 292.461   6
  -7  -2   5 7092.35 289.928  30
  -7  -2   5 7268.37 360.720   1
  -7  -2   5 7659.29 312.436  36
  -7  -2   5 7236.87 296.842  25
  -7  -2   5 7455.60 324.582  22
  -7  -2   5 7432.46 318.222  20
  -7  -2   3 4528.76 227.871  34
  -7  -2   3 4275.25 195.048   6
  -7  -2   3 4413.85 215.714  37
  -7  -2   3 4689.64 260.705   1
  -7  -2   3 4137.58 182.475  30
  -7  -2   3 4059.23 202.342  25
  -7  -2   3 4217.86 179.269  31
  -7  -2   3 4202.97 194.352  18
  -7  -2   3 3590.75 180.222  38
  -7  -2   3 4168.73 205.885  36
  -7  -2   1 2332.91 139.955  18
  -7  -2   1 2554.36 189.511  34
  -7  -2   1 2355.63 140.569   6
  -7  -2   1 2383.12 123.658  31
  -7  -2   1 2517.80 161.832  25
  -7  -2   1 2470.18 199.163  39
  -7  -2   1 2774.05 164.390  22
  -7  -2   1 2430.87 185.537  20
  -7  -2   1 2691.17 197.096   1
  -7  -2   1 2181.48 190.495  41
  -7  -2   1 2658.71 166.237  37
  -7  -2   1 2451.24 150.952  36
  -7  -2  -1 614.771 152.612  34
  -7  -2  -1 642.546 120.911  37
  -7  -2  -1 720.254 68.9353  31
  -7  -2  -1 491.742 87.7443   6
  -7  -2  -1 660.421 126.079   1
  -7  -2  -1 722.908 124.888  25
  -7  -2  -1 613.208 107.527  22
  -7  -2  -1 668.554 126.892  20
  -7  -2  -1 804.457 135.131  41
  -7  -2  -1 630.964 130.679  39
  -7  -2  -3 5560.22 244.810   4
  -7  -2  -3 4594.39 284.716  39
  -7  -2  -3 5317.76 281.159   1
  -7  -2  -3 5485.07 269.202  34
  -7  -2  -3 5030.07 243.060  22
  -7  -2  -3 5054.54 246.310  20
  -7  -2  -3 4546.14 283.015  41
  -7  -2  -3 4984.96 246.056  37
  -7  -2  -5 655.136 100.803   4
   7  -2   5 704.092 110.230  27
  -7  -2  -5 821.782 124.981  22
  -7  -2  -5 599.848 115.963  20
  -7  -2  -5 764.318 132.329  37
  -7  -2  -5 840.022 128.970   1
  -7  -2  -7 11218.5 436.817   4
  -7  -2  -7 10375.1 432.726  34
  -7  -2  -7 11014.1 476.829   1
   7  -2   7 10855.7 425.980  27
  -7  -2  -7 10349.4 433.513  25
  -7  -2  -7 11008.7 429.491  22
  -7  -2  -7 10197.3 411.325  20
  -7  -2  -7 10746.9 428.555  37
  -7  -2  -9 9303.78 437.610   1
   7  -2   9 9397.59 384.674  27
  -7  -2  -9 9558.37 386.493  25
  -7  -2  -9 8605.89 366.584  20
  -7  -2  -9 9808.18 399.525   4
  -7  -2 -11 113.498 101.090   4
  -7  -2 -11 65.9375 114.852   1
   7  -2  11 108.369 103.886  27
  -7  -2 -11 123.482 125.661  25
  -7  -2 -13 5410.57 329.448   1
   7  -2  13 5925.43 277.272  27
  -7  -2 -13 5547.37 268.149  25
  -7  -2 -13 5958.73 299.407   4
   7  -2  15 1667.80 156.555  27
  -7  -2 -15 1637.72 189.253   1
  -7  -2 -15 1776.13 157.191  25
  -7  -2 -15 1647.27 167.254   4
   7  -2  17 8787.34 368.749  27
  -7  -2 -17 9053.82 358.716  25
  -7  -2 -17 8793.27 390.218   4
   7  -2  19 3732.74 201.679  27
  -7  -2 -19 3674.47 194.405  25
   7  -2  19 3698.97 214.732   5
   7  -2  19 3353.83 201.184  43
  -7  -2 -19 3220.88 207.101   4
   7  -2  21 4449.60 219.922  27
   7  -2  21 4648.95 228.809   5
  -7  -2 -21 4343.26 228.463   4
   7  -2  23 2126.70 137.421  27
  -7  -2 -23 2676.01 162.378  37
  -7  -2 -25 1132.17 112.414  37
  -7  -1  28 1147.47 97.1268  18
  -7  -1  28 988.850 94.0621   6
  -7  -1  26 2527.11 151.248  18
  -7  -1  26 2296.90 127.896  36
  -7  -1  24 1143.01 124.911  18
  -7  -1  24 904.414 108.246  21
  -7  -1  24 1107.11 109.369  36
  -7  -1  22 428.796 114.224  18
  -7  -1  22 622.926 107.836  36
  -7  -1  22 511.316 110.778  21
  -7  -1  20 3077.10 246.882   5
  -7  -1  20 2986.25 186.131  21
  -7  -1  20 3255.82 188.727  36
  -7  -1  18 1597.45 142.866  36
  -7  -1  18 1690.92 200.908   5
  -7  -1  18 1430.19 137.821  21
  -7  -1  16 3736.21 203.297  36
  -7  -1  16 3425.59 244.334   5
  -7  -1  16 3414.52 192.006  21
  -7  -1  14 1748.70 142.383  36
  -7  -1  14 1550.26 145.892  16
  -7  -1  14 1754.08 160.173  28
  -7  -1  14 1814.30 106.578  23
  -7  -1  14 1576.53 130.915  21
  -7  -1  14 1659.40 101.055  35
  -7  -1  12 6964.27 290.258  36
  -7  -1  12 6787.10 290.332  18
  -7  -1  12 6441.05 300.985  16
  -7  -1  12 6855.09 299.916  28
  -7  -1  12 6396.58 259.181  23
  -7  -1  12 6379.42 274.359  21
  -7  -1  12 6261.37 272.635  20
  -7  -1  12 6629.63 258.439  35
  -7  -1  10 10297.9 391.437  36
  -7  -1  10 10130.3 390.816  18
  -7  -1  10 10091.2 367.435  35
  -7  -1  10 9943.52 403.155  16
  -7  -1  10 9192.43 395.293  28
  -7  -1  10 9727.86 385.962   6
  -7  -1  10 9220.29 458.906   1
  -7  -1  10 10295.0 363.247  23
  -7  -1  10 9814.22 374.516  21
  -7  -1  10 9372.88 377.351  20
  -7  -1   8 2593.16 149.682  18
  -7  -1   8 2305.63 127.623  35
  -7  -1   8 2596.83 208.047   1
  -7  -1   8 2092.48 173.235  28
  -7  -1   8 2399.47 145.799   6
  -7  -1   8 2577.04 116.012  23
  -7  -1   8 2604.60 151.736  20
  -7  -1   8 2599.89 151.043  36
  -7  -1   6 5753.99 257.655  36
  -7  -1   6 6033.45 256.572  18
  -7  -1   6 6063.48 319.513   1
  -7  -1   6 6186.64 255.573   6
  -7  -1   6 6122.18 262.056  20
  -7  -1   4 8893.16 336.644  18
  -7  -1   4 8053.17 398.127  39
  -7  -1   4 8053.42 397.754  41
  -7  -1   4 8542.22 394.986   1
  -7  -1   4 8666.87 335.583  37
  -7  -1   2 7092.60 288.850  36
  -7  -1   2 6705.11 288.156  28
  -7  -1   2 7423.01 344.448   1
  -7  -1   2 7181.33 350.604  39
  -7  -1   2 7223.29 350.153  41
  -7  -1   0 13116.1 469.892   4
  -7  -1   0 12798.1 508.198   1
  -7  -1   0 11142.1 454.678  20
  -7  -1   0 12292.4 520.686  41
  -7  -1   0 11863.1 517.192  39
  -7  -1   0 12249.9 451.107  37
  -7  -1  -2 11586.0 453.697   4
  -7  -1  -2 11647.4 491.447   1
  -7  -1  -2 11848.2 440.962  20
  -7  -1  -4 6806.21 297.330   4
  -7  -1  -4 6510.05 275.335   6
  -7  -1  -4 7078.66 334.253   1
  -7  -1  -4 6405.14 272.479  20
  -7  -1  -6 11535.3 469.952   1
  -7  -1  -6 10184.0 408.397  34
   7  -1   6 10514.7 397.861  27
  -7  -1  -6 10937.2 407.849  22
  -7  -1  -6 9404.24 388.822  20
  -7  -1  -6 11719.3 434.974   4
  -7  -1  -8 903.488 127.390  34
  -7  -1  -8 1085.85 150.003   1
   7  -1   8 716.009 97.2311  27
  -7  -1  -8 786.966 105.294  22
  -7  -1  -8 793.432 99.2127  20
  -7  -1  -8 1136.34 131.231   4
  -7  -1 -10 7143.57 306.016  34
  -7  -1 -10 6451.34 351.951   1
   7  -1  10 6363.66 283.068  27
  -7  -1 -10 7129.11 326.355   4
  -7  -1 -12 2488.54 184.448  34
  -7  -1 -12 2109.79 208.090   1
   7  -1  12 2278.05 151.248  27
  -7  -1 -12 2496.96 188.980   4
  -7  -1 -14 228.716 136.751  34
  -7  -1 -14 128.033 129.416   1
   7  -1  14 68.8450 93.0422  27
  -7  -1 -14 169.696 120.568   4
  -7  -1 -16 7535.70 400.219   1
   7  -1  16 7204.36 312.833  27
  -7  -1 -16 7060.15 308.597  25
  -7  -1 -16 7207.41 357.090   4
  -7  -1 -18 516.827 136.479   4
  -7  -1 -18 584.517 146.675   1
   7  -1  18 465.163 104.144  27
  -7  -1 -18 497.911 118.070  25
  -7  -1 -20 3861.88 242.308   4
   7  -1  20 3815.65 198.802  27
  -7  -1 -22 605.565 127.387   4
   7  -1  22 622.240 143.267  43
   7  -1  22 672.378 99.6705  27
   7  -1  22 845.806 152.284   5
   7  -1  24 1872.03 155.080  43
   7  -1  24 2108.57 162.227   5
  -7  -1 -24 1820.28 150.019   4
  -7  -1 -26 928.620 106.868   4
   7  -1  26 1194.27 124.271   5
   7  -1  26 1036.19 167.793  40
  -7   0  29 1444.02 95.6679  18
  -7   0  29 1403.38 104.571   6
  -7   0  29 1509.67 99.0149  21
  -7   0  27 2205.28 136.235  18
  -7   0  27 2091.55 137.584  21
  -7   0  25 52.1207 90.4538  18
  -7   0  25 97.2204 107.383  21
  -7   0  23 2512.24 174.696  18
  -7   0  23 3042.22 240.785   5
  -7   0  23 2593.41 178.202  21
  -7   0  21 5743.84 271.838  18
  -7   0  21 5713.79 247.020  36
  -7   0  21 5417.79 322.224   5
  -7   0  21 5528.65 271.171  21
  -7   0  21 5050.90 306.645  32
  -7   0  19 4684.01 245.041  18
  -7   0  19 4167.86 298.190  32
  -7   0  19 4471.61 292.786   5
  -7   0  19 4805.11 245.132  21
  -7   0  19 4804.28 225.140  36
  -7   0  17 2418.73 260.806  32
  -7   0  17 2291.52 167.786  18
  -7   0  17 2196.06 166.087  28
  -7   0  17 2240.93 224.483   5
  -7   0  17 2474.43 174.711  21
  -7   0  17 2496.87 157.848  36
  -7   0  15 24.8044 88.0203  36
  -7   0  15 67.6428 91.2078  18
  -7   0  15-61.7961 210.931  32
  -7   0  15 14.6419 107.424  16
  -7   0  15 9.02398 119.652  28
  -7   0  15 10.3544 156.575   5
  -7   0  15 17.6173 109.265  21
  -7   0  13 90.3653 80.2662  36
  -7   0  13 76.6585 83.8885  18
  -7   0  13 41.7158 201.135  32
  -7   0  13 70.3608 107.783  16
  -7   0  13 12.0929 121.547  28
  -7   0  13 42.8381 143.773   5
  -7   0  13 35.5285 102.043  21
  -7   0  11 11585.3 430.975  18
  -7   0  11 11432.8 416.655  20
  -7   0  11 11748.7 450.934  16
  -7   0  11 10015.6 434.068  42
  -7   0  11 11033.8 431.278  28
  -7   0  11 10426.2 467.357  32
  -7   0  11 11438.3 519.574   1
  -7   0  11 11429.5 426.269  21
  -7   0  11 10999.9 423.889  36
  -7   0   9 35.3455 77.3327  36
  -7   0   9-12.4135 73.6217  18
  -7   0   9 68.6414 123.900   1
  -7   0   9 18.2066 181.115  32
  -7   0   9-4.03937 93.5411  16
  -7   0   9 56.7892 115.119  28
  -7   0   9-15.9536 76.7400   6
  -7   0   9 22.5235 64.9795  13
  -7   0   9 68.4902 91.2203  21
  -7   0   9 12.3702 77.6304  20
  -7   0   7 10478.3 405.204  18
  -7   0   7 10952.3 480.530   1
  -7   0   7 10940.0 408.836   6
  -7   0   7 10548.6 398.916  13
  -7   0   7 10732.4 403.912  21
  -7   0   7 10947.6 407.298  36
  -7   0   5 1279.14 158.203   1
  -7   0   5 1242.13 94.4777  13
  -7   0   5 1309.28 163.169  41
  -7   0   5 1175.94 159.818  39
  -7   0   3 17569.8 685.881   1
  -7   0   3 17821.3 696.735  41
  -7   0   3 17392.0 696.682  39
  -7   0   1 16118.0 609.457   4
  -7   0   1 16847.2 588.458  17
  -7   0   1 17906.0 672.661  41
  -7   0   1 16096.1 648.611   1
  -7   0   1 17121.2 669.080  39
  -7   0  -1 30.9680 51.2699  17
  -7   0  -1 85.1673 85.5714   4
  -7   0  -1 92.3469 107.348   1
  -7   0  -3 12672.4 470.953  17
  -7   0  -3 13428.7 537.093   1
  -7   0  -3 13483.7 503.315   4
  -7   0  -5 37175.1 1272.83   6
  -7   0  -5 36732.8 1330.65   1
  -7   0  -5 37802.5 1279.32  45
  -7   0  -5 37616.7 1296.68   4
  -7   0  -7 8757.64 385.221   1
  -7   0  -7 8178.65 315.292  15
  -7   0  -7 7154.00 327.676  42
  -7   0  -7 7357.41 326.443  19
  -7   0  -7 8468.88 349.571   4
  -7   0  -9 8353.93 382.225   1
  -7   0  -9 7739.40 312.460  15
  -7   0  -9 7738.17 343.887   4
  -7   0  -9 6972.15 325.495  19
  -7   0 -11 225.453 128.400   1
  -7   0 -11 279.758 81.4311  15
  -7   0 -11 438.784 118.308   4
  -7   0 -13 9917.64 479.652   1
  -7   0 -13 10457.0 415.569  34
  -7   0 -13 10049.5 409.182  15
  -7   0 -15 130.628 116.016  34
  -7   0 -15 93.3537 132.496   1
  -7   0 -15 125.549 87.5965  15
  -7   0 -15 187.536 168.468  19
  -7   0 -17 2325.91 228.135   1
  -7   0 -17 2147.63 160.075  15
  -7   0 -19 2898.53 250.934   1
  -7   0 -19 2889.67 182.208  15
  -7   0 -21 139.975 122.276   4
   7   0  21 177.084 176.612  43
  -7   0 -23 1214.43 151.016   4
   7   0  23 1244.82 174.740  43
   7   0  25 1199.97 153.528  43
  -7   0 -25 1041.29 130.475   4
   7   0  27 4699.28 219.035  43
  -7   1  28 1081.08 96.8668   6
  -7   1  28 1098.30 109.410  21
  -7   1  26 2547.45 134.779  18
  -7   1  24 840.081 100.970  18
  -7   1  24 1076.74 199.894  32
  -7   1  22 589.916 102.717  18
  -7   1  22 622.362 215.844  32
  -7   1  22 643.460 183.920   5
  -7   1  20 3114.86 185.641  18
  -7   1  20 3300.81 271.828  32
  -7   1  20 3182.92 186.174  28
  -7   1  20 3452.99 250.366   5
  -7   1  18 1643.01 139.035  18
  -7   1  18 1767.61 244.856  32
  -7   1  18 1853.58 210.051   5
  -7   1  16 4050.00 206.653  18
  -7   1  16 3732.25 294.712  32
  -7   1  16 3792.48 255.549   5
  -7   1  14 1235.08 116.328  18
  -7   1  14 1250.54 224.648  32
  -7   1  14 1238.31 131.880  16
  -7   1  14 1297.33 178.625   5
  -7   1  12 7157.20 292.310  18
  -7   1  12 6692.73 309.528  16
  -7   1  12 6587.59 304.527  42
  -7   1  12 7024.26 301.880  13
  -7   1  12 7176.41 304.941  21
  -7   1  10 8970.08 355.345  18
  -7   1  10 8934.86 373.746  16
  -7   1  10 8918.31 359.078   6
  -7   1  10 9307.49 366.332  13
  -7   1  10 8657.10 432.445   1
  -7   1  10 9245.68 365.888  21
  -7   1  10 9393.92 375.425  42
  -7   1   8 2357.15 137.971  18
  -7   1   8 2280.62 198.501   1
  -7   1   8 2430.16 143.224   6
  -7   1   8 2422.16 147.298  13
  -7   1   8 2377.03 152.728  21
  -7   1   6 5619.15 244.017  18
  -7   1   6 6085.35 317.048   1
  -7   1   6 5445.98 293.763  32
  -7   1   6 5959.04 247.585   6
  -7   1   6 5972.89 252.796  13
  -7   1   6 5835.39 254.490  21
  -7   1   4 9869.65 420.669  32
  -7   1   4 10320.5 396.157  17
  -7   1   4 10152.8 384.788  21
  -7   1   4 10089.5 453.296  41
  -7   1   4 9886.83 445.627   1
  -7   1   4 9672.12 451.670  39
  -7   1   2 7413.22 306.604  17
  -7   1   2 7088.05 354.887  41
  -7   1   2 7791.06 356.330   1
  -7   1   2 6945.44 354.823  39
  -7   1   0 11658.7 460.849   4
  -7   1   0 12033.3 459.181  17
  -7   1   0 12680.9 506.683   1
  -7   1   0 12061.4 512.791  41
  -7   1   0 12001.0 514.573  39
  -7   1  -2 10096.4 403.275   4
  -7   1  -2 10176.8 400.004  17
  -7   1  -2 10148.1 439.545   1
  -7   1  -4 6335.38 286.691   4
  -7   1  -4 6353.24 268.053   6
  -7   1  -4 6774.92 323.444   1
  -7   1  -4 6717.66 274.341  24
  -7   1  -4 6180.27 295.489  45
  -7   1  -4 5886.57 270.681  19
  -7   1  -6 10015.8 415.808  45
  -7   1  -6 11013.5 464.579   1
  -7   1  -6 10612.8 417.326  15
  -7   1  -6 10465.5 405.191  24
  -7   1  -6 9766.46 403.801  19
  -7   1  -6 10721.9 427.443   4
  -7   1  -8 824.287 124.285   4
  -7   1  -8 662.992 126.304  42
  -7   1  -8 785.875 110.432  15
  -7   1  -8 631.982 136.889   1
  -7   1  -8 845.830 165.209  45
  -7   1 -10 7478.24 377.199   1
  -7   1 -10 7118.95 327.667  15
  -7   1 -10 7421.67 343.094   4
  -7   1 -12 2427.14 214.567   1
  -7   1 -12 2488.98 191.989   4
  -7   1 -12 2553.86 181.256  15
  -7   1 -14 68.2740 119.823   4
  -7   1 -14 44.9652 127.243   1
  -7   1 -14 157.806 108.814  15
  -7   1 -14 205.008 172.716  19
  -7   1 -16 6458.94 375.116   1
  -7   1 -16 7420.94 336.312  15
  -7   1 -16 6373.23 337.596   4
  -7   1 -16 6889.64 341.863  19
  -7   1 -18 426.183 132.859   4
  -7   1 -18 346.617 184.370  19
  -7   1 -18 450.725 118.616  15
  -7   1 -18 251.259 128.168   1
  -7   1 -20 4054.77 232.392  15
  -7   1 -20 3804.66 240.822   4
   7   1  20 4104.51 261.763  43
  -7   1 -20 3639.02 253.568  19
  -7   1 -22 423.726 120.739   4
  -7   1 -22 646.893 111.686  15
   7   1  22 587.763 164.077  43
   7   1  22 581.860 144.642   5
  -7   1 -24 1839.69 136.865  15
   7   1  24 2014.60 161.120   5
   7   1  24 1818.43 173.775  43
  -7   1 -24 1864.17 150.734   4
   7   1  26 1364.72 126.268   5
   7   1  26 1006.92 133.338  43
   7   1  26 1363.12 173.487  40
  -7   1 -26 1018.24 107.902   4
  -7   2  27 502.487 94.3928  21
  -7   2  25 1515.87 195.742  32
  -7   2  25 1133.86 94.6243   6
  -7   2  25 1429.60 132.168  21
  -7   2  23 1025.39 210.328  32
  -7   2  23 922.878 102.626   6
  -7   2  23 1155.46 141.288  21
  -7   2  21 1543.83 233.514  32
  -7   2  21 1584.67 131.819   6
  -7   2  21 1779.14 164.801  21
  -7   2  19 284.803 97.7456   6
  -7   2  19 462.099 139.184  21
  -7   2  17 1973.53 149.240   6
  -7   2  17 2156.56 177.609  21
  -7   2  15 1683.45 137.831   6
  -7   2  15 1954.95 166.241  21
  -7   2  13 1647.27 237.067  32
  -7   2  13 1526.97 131.809  29
  -7   2  13 1337.48 120.685   6
  -7   2  13 1340.02 112.115  24
  -7   2  13 1306.62 146.212  21
  -7   2  11 3146.90 261.625  32
  -7   2  11 2639.92 171.732  16
  -7   2  11 3076.27 179.313  29
  -7   2  11 3013.80 167.299   6
  -7   2  11 2880.42 183.632  13
  -7   2  11 3310.64 162.283  24
  -7   2  11 3004.62 185.438  21
  -7   2   9 3029.17 250.084  32
  -7   2   9 2916.82 174.757  16
  -7   2   9 2967.38 161.704   6
  -7   2   9 3090.42 176.590  29
  -7   2   9 2939.06 179.794  13
  -7   2   9 2974.29 157.720  24
  -7   2   9 2875.00 179.072  21
  -7   2   7 10210.6 436.611  32
  -7   2   7 9945.56 396.976  16
  -7   2   7 10086.5 382.022   6
  -7   2   7 9901.75 401.267  13
  -7   2   7 10129.7 378.478  24
  -7   2   7 9129.63 444.728   1
  -7   2   7 10194.0 393.719  21
  -7   2   5 6245.29 298.470  17
  -7   2   5 6971.93 333.031  32
  -7   2   5 6845.33 269.955   6
  -7   2   5 6505.72 279.946  29
  -7   2   5 6631.18 334.764   1
  -7   2   5 6312.66 266.136  24
  -7   2   5 6631.75 281.289  21
  -7   2   5 6344.54 261.510  19
  -7   2   3 4301.00 258.035   1
  -7   2   3 4608.11 233.873  17
  -7   2   3 4195.05 268.836  32
  -7   2   3 4174.54 206.527  29
  -7   2   3 4382.07 201.620  24
  -7   2   3 4336.81 195.337  19
  -7   2   1 2008.83 153.969  17
  -7   2   1 1634.65 202.593  32
  -7   2   1 2200.86 137.789  24
  -7   2   1 1952.09 184.150  41
  -7   2   1 2145.87 184.120   1
  -7   2   1 1868.41 181.611  39
  -7   2   1 2199.33 139.393  19
  -7   2  -1 965.226 120.557  19
  -7   2  -1 1055.38 126.237  17
  -7   2  -1 1099.16 143.365   1
  -7   2  -1 1008.17 112.025  24
  -7   2  -1 1010.20 97.0209  11
  -7   2  -1 1037.57 148.173  41
  -7   2  -1 849.923 140.783  39
  -7   2  -3 4980.01 232.700   4
  -7   2  -3 4907.44 229.590  24
  -7   2  -3 5020.06 272.661   1
  -7   2  -3 4854.43 230.555  11
  -7   2  -3 4454.33 275.375  41
  -7   2  -3 4280.62 274.882  39
  -7   2  -3 5056.97 228.933  19
  -7   2  -5 690.620 131.813  19
  -7   2  -5 652.722 123.930   1
  -7   2  -5 672.080 99.8665   4
  -7   2  -5 800.042 106.262  11
  -7   2  -5 603.442 162.671  45
  -7   2  -7 10188.2 423.720   4
  -7   2  -7 10767.4 449.831  15
  -7   2  -7 10402.1 461.914   1
  -7   2  -7 10487.8 427.399  11
  -7   2  -9 9016.91 398.192  15
  -7   2  -9 8515.11 411.676   1
  -7   2  -9 8554.73 366.997  24
  -7   2  -9 8653.78 376.120  11
  -7   2  -9 8435.51 371.196   4
  -7   2 -11 79.5112 100.867   4
  -7   2 -11 63.8053 117.063  15
  -7   2 -11 159.186 117.942   1
  -7   2 -11 130.071 97.6607  11
  -7   2 -11 275.335 160.947  19
  -7   2 -13 5174.92 317.194   1
  -7   2 -13 5586.18 299.379  15
  -7   2 -13 5633.78 287.083  11
  -7   2 -13 5331.73 292.260  19
  -7   2 -13 5000.05 275.864   4
  -7   2 -15 1873.76 176.947  15
  -7   2 -15 1329.86 175.150   1
   7   2  15 1913.70 197.823  43
  -7   2 -15 1693.92 204.735  19
  -7   2 -15 1404.73 157.475   4
  -7   2 -17 8166.02 389.615  15
   7   2  17 9099.39 387.582  43
  -7   2 -17 8367.31 383.085  19
  -7   2 -17 8099.46 377.279   4
  -7   2 -19 3919.56 233.899  15
   7   2  19 3743.52 213.167   5
   7   2  19 4052.92 241.434  43
  -7   2 -19 3635.36 243.681  19
  -7   2 -19 3462.80 216.297   4
  -7   2 -21 3993.27 228.129  15
   7   2  21 4547.94 217.473   5
   7   2  21 4336.10 239.478  43
  -7   2 -21 3894.45 239.048  19
  -7   2 -21 3844.46 216.713   4
  -7   2 -23 1879.59 144.169  15
   7   2  23 2037.80 140.770   5
   7   2  23 1941.63 162.849  43
   7   2  23 1862.30 175.390  40
   7   2  25 877.956 90.3781   5
  -7   3  24 433.585 83.1107  21
  -7   3  22 110.518 95.1432  21
  -7   3  20 434.659 115.193  21
  -7   3  18 923.570 233.868  32
  -7   3  18 806.338 128.857  21
  -7   3  16 1559.02 250.279  32
  -7   3  16 1373.01 117.845  24
  -7   3  16 1548.71 148.507  21
  -7   3  14 5106.63 333.018  32
  -7   3  14 5414.91 251.965  29
  -7   3  14 5322.65 238.457  24
  -7   3  14 5314.06 258.655  21
  -7   3  12 1143.25 228.831  32
  -7   3  12 1045.62 128.979  29
  -7   3  12 1059.40 117.508  24
  -7   3  12 961.824 133.158  21
  -7   3  10 2209.67 243.586  32
  -7   3  10 2281.81 164.124  13
  -7   3  10 2440.17 155.883  24
  -7   3  10 2349.91 163.678  21
  -7   3  10 2074.36 140.078  19
  -7   3   8 1259.41 216.917  32
  -7   3   8 1396.31 137.094  13
  -7   3   8 1513.20 134.022  24
  -7   3   8 1417.64 126.173  19
  -7   3   6 4747.36 297.000  32
  -7   3   6 5104.76 248.660  29
  -7   3   6 5052.44 253.599  13
  -7   3   6 5269.15 241.985  24
  -7   3   6 5340.04 234.450  19
  -7   3   4 2709.35 191.061  17
  -7   3   4 2303.40 226.576  32
  -7   3   4 2538.35 169.059  29
  -7   3   4 2832.02 177.802  13
  -7   3   4 2609.63 168.228  24
  -7   3   4 2684.83 166.295  19
  -7   3   2 4436.77 256.387  17
  -7   3   2 4661.62 229.307  29
  -7   3   2 4775.03 230.292  24
  -7   3   2 4711.71 225.582  19
  -7   3   0 4993.43 264.928  17
  -7   3   0 4491.69 226.013  29
  -7   3   0 4748.36 229.218  19
  -7   3  -2 3024.34 217.580  17
  -7   3  -2 3320.77 193.444  19
  -7   3  -4 297.094 126.979  24
  -7   3  -4 273.505 95.8776  11
  -7   3  -6 6249.90 297.527  24
  -7   3  -6 6267.68 298.121  11
  -7   3  -8 161.448 132.109  24
  -7   3  -8 206.544 100.044  11
  -7   3 -10 4714.26 264.610  24
  -7   3 -10 4848.73 264.775  11
  -7   3 -10 5244.43 273.783  19
  -7   3 -12 3968.94 240.549  11
  -7   3 -12 4061.04 251.090  19
  -7   3 -14 2554.92 215.760  19
   7   3  16 1852.55 152.193  43
  -7   3 -16 2650.32 202.888  19
  -7   3 -18 386.669 123.113  15
   7   3  18 215.920 103.398  43
  -7   3 -18 464.413 152.589  19
  -7   3 -20 2333.88 173.347  19
   7   3  22 482.470 119.979  33
  -7   4  19 1468.15 194.528  32
  -7   4  17 694.891 199.287  32
  -7   4  17 623.074 83.8565  24
  -7   4  15 427.866 197.193  32
  -7   4  15 378.831 91.9670  24
  -7   4  13 234.605 204.972  32
  -7   4  13 287.829 100.985  24
  -7   4  11 1264.01 212.109  32
  -7   4  11 1515.08 132.059  24
  -7   4  11 1629.77 120.879  19
  -7   4   9 1018.57 120.539  19
  -7   4   9 726.601 199.257  32
  -7   4   9 1026.16 129.339  29
  -7   4   9 858.883 123.733  24
  -7   4   7 894.142 121.599  19
  -7   4   7 758.433 123.431  29
  -7   4   7 701.155 107.727  13
  -7   4   7 681.716 118.547  24
  -7   4   5 1437.12 138.550  29
  -7   4   5 1389.64 133.321  13
  -7   4   5 1568.58 142.427  24
  -7   4   5 1690.84 144.352  19
  -7   4   3 4435.18 224.275  29
  -7   4   3 4222.91 227.318  13
  -7   4   3 4883.93 223.475  19
  -7   4   1 655.701 132.038  19
  -7   4   1 563.174 122.984  17
  -7   4   1 276.606 98.9419  13
  -7   4  -1 1390.21 155.325  17
  -7   4  -1 1429.17 133.014  13
  -7   4  -1 1270.13 147.060  24
  -7   4  -1 1379.45 151.126  19
  -7   4  -3 2933.42 209.053  17
  -7   4  -3 3146.67 196.480  24
  -7   4  -5 3247.58 222.650  17
  -7   4  -5 3341.63 207.157  24
  -7   4  -7 1503.57 169.251  19
  -7   4  -7 1088.38 147.730  17
  -7   4  -7 1214.86 151.218  24
  -7   4  -9 2022.46 180.183  17
  -7   4  -9 1915.96 184.192  19
  -7   4 -11 1824.25 171.518  17
  -7   4 -11 1775.31 177.770  19
  -7   4 -13 1612.32 157.679  17
  -7   4 -13 1439.50 166.073  19
  -7   4 -15 104.232 95.6555  17
   7   4  15 59.9905 56.8451  24
  -7   4 -15 176.152 136.984  19
  -7   4 -17 419.982 94.0600  17
   7   4  17 322.524 55.9683  24
  -7   4 -17 257.361 117.006  19
  -7   5  10 772.391 99.1022  24
  -7   5   8 261.593 100.235  19
  -7   5   6 151.949 103.850  19
  -7   5   4 1386.04 127.802  24
  -7   5   4 1686.19 131.660  19
  -7   5   2 85.3313 113.439  19
  -7   5   2 34.2199 102.365  24
  -7   5   0 1777.18 137.693  24
  -7   5  -2 2822.76 168.066  24
  -7   5  -4 3477.42 182.664  24
  -7   5  -6 1479.08 140.973  19
  -7   5  -8 635.539 123.203  19
  -8  -5   5 2327.72 117.890  35
   8  -5  -5 2388.51 137.502  27
  -8  -5   5 2659.97 110.591  23
  -8  -5   3 489.349 60.4618  35
   8  -5  -3 569.130 88.0717  27
  -8  -5   1 1496.39 90.1316  35
   8  -5  -1 1515.30 112.048  27
  -8  -5  -1 506.364 58.1424  35
   8  -5   1 449.417 85.2311  27
  -8  -5  -3 1500.78 76.0318  31
   8  -5   3 1528.61 107.976  27
  -8  -4  16 418.699 82.1038  36
   8  -4 -16 567.158 156.587  14
  -8  -4  16 396.313 51.0640  23
  -8  -4  14 3984.00 170.206  23
  -8  -4  14 4052.14 187.534  36
  -8  -4  12 1589.13 93.0244  23
  -8  -4  12 1619.67 119.613  36
  -8  -4  10 1403.41 87.9858  23
  -8  -4  10 1305.62 110.838  36
  -8  -4   8 1397.37 108.077  35
  -8  -4   8 1501.55 91.5369  23
  -8  -4   6 624.052 82.3326  35
  -8  -4   6 681.916 70.5213  30
  -8  -4   4 1058.74 99.4055  35
  -8  -4   4 1156.37 85.9187  31
  -8  -4   4 1166.77 84.5260  30
  -8  -4   2 604.240 84.7238  35
  -8  -4   2 596.714 68.1209  31
  -8  -4   2 731.749 82.2872  38
  -8  -4   0 2338.50 144.947  35
  -8  -4   0 2393.91 126.944  31
  -8  -4   0 2325.45 140.023  38
  -8  -4  -2 1507.81 117.268  35
  -8  -4  -2 1501.71 99.2791  31
  -8  -4  -2 1619.11 117.631  38
  -8  -4  -4 666.270 90.1849  35
  -8  -4  -4 555.201 67.3284  31
  -8  -4  -4 498.647 87.4334  38
  -8  -4  -6 800.507 91.6768  35
  -8  -4  -6 644.794 69.3693  31
  -8  -4  -6 676.448 93.5644  38
  -8  -4  -8 133.245 66.4256  35
  -8  -4  -8 105.563 48.8238  31
  -8  -4  -8 32.1470 71.8341  38
  -8  -4 -10 1504.47 107.554  35
  -8  -4 -10 1906.79 130.056  38
  -8  -4 -12 271.193 52.8002  35
  -8  -4 -12 274.776 76.2403  38
   8  -4  14 1604.66 123.236  27
  -8  -3  21 705.051 95.8805  36
   8  -3 -21 518.225 140.731  14
   8  -3 -19 912.983 185.360  14
  -8  -3  17 2212.35 135.267  18
  -8  -3  17 2284.91 123.650  23
  -8  -3  15 2745.78 151.129  18
  -8  -3  15 2753.12 146.426  35
  -8  -3  15 2455.59 137.172  23
  -8  -3  15 2958.52 180.327  36
  -8  -3  13 1047.36 99.4626  18
  -8  -3  13 940.707 91.8516  35
  -8  -3  13 1021.77 83.1628  23
  -8  -3  13 1083.80 131.553  36
  -8  -3  11 1959.01 130.148  18
  -8  -3  11 2160.84 133.120  35
   8  -3 -11 2487.76 304.050   7
  -8  -3  11 2190.81 120.469  23
  -8  -3  11 2444.26 179.849  20
  -8  -3  11 2121.67 157.916  36
  -8  -3   9 657.949 109.700  36
  -8  -3   9 518.753 80.8192  35
  -8  -3   9 626.510 85.1814  18
  -8  -3   9 564.600 64.5766  23
  -8  -3   9 683.089 151.538  20
  -8  -3   7 219.210 99.5775  36
  -8  -3   7 194.591 75.4716  35
  -8  -3   7 188.503 59.6672  30
  -8  -3   7 307.413 160.367  20
  -8  -3   5 333.788 97.6142  36
  -8  -3   5 216.228 56.2366  31
  -8  -3   5 292.255 61.8605  30
  -8  -3   5 246.164 62.2708  38
  -8  -3   3 2267.93 125.755  31
  -8  -3   3 1968.24 121.695  30
  -8  -3   3 2159.13 133.422  38
  -8  -3   3 2355.26 153.256  36
  -8  -3   1 2132.02 121.525  31
  -8  -3   1 2331.32 179.323  25
  -8  -3   1 2220.94 223.548  20
  -8  -3   1 2148.70 137.890  38
  -8  -3  -1 300.915 59.1509  31
   8  -3   1 448.523 125.519  27
  -8  -3  -1 398.666 139.283  37
  -8  -3  -1 351.541 147.839  25
  -8  -3  -1 397.369 169.225  20
  -8  -3  -1 238.915 75.5101  38
  -8  -3  -3 662.185 72.3212  31
   8  -3   3 778.338 135.065  27
  -8  -3  -3 751.024 171.995  25
  -8  -3  -3 920.475 161.251  20
  -8  -3  -3 773.679 148.508  37
  -8  -3  -5 916.973 153.756  37
  -8  -3  -5 830.917 79.8478  31
   8  -3   5 936.248 141.211  27
  -8  -3  -5 1005.01 150.745  20
  -8  -3  -7 747.238 78.9586  31
   8  -3   7 1164.99 141.620  27
  -8  -3  -7 980.216 174.802  25
  -8  -3  -7 1041.73 142.557  20
  -8  -3  -7 982.701 151.283  37
   8  -3   9 3890.60 232.780  27
  -8  -3  -9 4588.24 252.089  25
  -8  -3  -9 4699.94 246.319  37
   8  -3  11 1658.82 157.221  27
  -8  -3 -11 1880.81 170.280  25
  -8  -3 -11 1584.72 173.025  37
   8  -3  13 2705.85 182.109  27
  -8  -3 -13 2553.26 178.847  25
  -8  -3 -13 2882.46 193.967  37
   8  -3  15 639.745 119.101  27
   8  -3  15 564.535 78.5108  12
  -8  -3 -15 757.962 139.653  37
   8  -3  17 911.726 115.602  27
   8  -3  17 796.192 80.3715  12
  -8  -3 -17 1028.68 120.872  37
   8  -3  19 933.579 101.869  27
  -8  -3 -19 1010.01 106.951  37
  -8  -2  24 3248.74 163.860  18
  -8  -2  24 3220.71 159.224  36
  -8  -2  22 324.676 92.4379  36
  -8  -2  22 239.290 88.1825  18
  -8  -2  22 195.316 82.0015   6
  -8  -2  20 889.804 119.510  36
  -8  -2  20 915.942 114.999  18
  -8  -2  20 829.717 106.842   6
   8  -2 -20 975.098 180.287  14
  -8  -2  18 845.994 123.671  36
  -8  -2  18 873.342 119.821  18
  -8  -2  18 844.902 113.318   6
   8  -2 -16 2285.05 280.951   7
  -8  -2  16 2194.52 156.865  18
  -8  -2  16 2188.31 148.684   6
  -8  -2  16 2180.12 126.404  35
  -8  -2  16 2189.74 124.808  23
  -8  -2  16 1890.15 138.494  22
  -8  -2  16 1905.55 164.510  36
  -8  -2  14 2272.41 129.660  35
  -8  -2  14 2173.51 153.677  18
  -8  -2  14 2118.95 147.065   6
  -8  -2  14 2277.98 124.887  23
  -8  -2  14 2030.31 155.366  22
  -8  -2  14 2033.69 164.401  20
  -8  -2  14 2020.21 164.765  36
  -8  -2  12 7970.72 336.852  18
  -8  -2  12 8429.67 322.759  35
  -8  -2  12 7977.75 331.611   6
  -8  -2  12 8049.17 314.848  23
  -8  -2  12 8130.27 348.696  22
  -8  -2  12 7856.11 339.748  20
  -8  -2  10 6450.91 286.399  18
  -8  -2  10 6847.79 277.147  35
  -8  -2  10 6441.84 299.306  16
  -8  -2  10 6290.87 280.318   6
  -8  -2  10 6603.15 262.591  23
  -8  -2  10 6865.55 312.808  22
  -8  -2  10 6855.25 298.479  20
  -8  -2   8 1256.92 115.119  18
  -8  -2   8 1169.53 99.4151  35
  -8  -2   8 1268.86 130.747  16
  -8  -2   8 1155.55 109.785   6
  -8  -2   8 1041.73 166.234   1
  -8  -2   8 1208.68 80.6877  23
  -8  -2   8 1061.03 143.749  22
  -8  -2   8 1456.02 146.716  20
  -8  -2   8 1184.88 128.425  36
  -8  -2   6 1668.34 128.537  18
  -8  -2   6 1730.06 139.035  16
  -8  -2   6 1645.29 124.660   6
  -8  -2   6 1706.29 185.792   1
  -8  -2   6 1577.67 131.384  25
  -8  -2   6 1271.54 150.190  22
  -8  -2   6 1634.86 159.526  20
  -8  -2   6 1688.78 140.434  36
  -8  -2   4 1036.23 109.608  18
  -8  -2   4 1151.21 144.711  34
  -8  -2   4 1071.20 108.679   6
  -8  -2   4 1148.24 78.9480  31
  -8  -2   4 1059.40 159.983   1
  -8  -2   4 993.630 122.272  25
  -8  -2   4 1096.35 123.386  36
  -8  -2   2 2462.17 152.264  18
  -8  -2   2 2718.26 199.501  34
  -8  -2   2 2409.28 150.743   6
  -8  -2   2 2573.34 125.620  31
  -8  -2   2 2442.37 165.645  25
  -8  -2   2 2545.05 189.831  20
  -8  -2   2 2521.08 209.642   1
  -8  -2   2 2248.55 159.993  36
  -8  -2   0 6233.40 321.363  34
  -8  -2   0 6728.02 289.836   6
  -8  -2   0 6593.70 264.887  31
  -8  -2   0 7482.75 306.191  25
  -8  -2   0 7032.31 300.995  22
  -8  -2   0 6686.44 318.043  20
  -8  -2   0 7947.73 370.170   1
  -8  -2   0 6694.48 361.141  41
  -8  -2   0 6585.61 361.601  39
  -8  -2  -2 2486.15 195.473  34
   8  -2   2 2353.92 162.721  27
  -8  -2  -2 2277.79 178.504  25
  -8  -2  -2 2152.04 157.365  22
  -8  -2  -2 2071.33 189.467   1
  -8  -2  -2 2252.39 171.377  20
  -8  -2  -2 1626.55 188.549  41
  -8  -2  -2 2037.32 197.795  39
  -8  -2  -2 2167.57 172.608  37
  -8  -2  -4 1061.04 149.873   1
   8  -2   4 962.930 126.214  27
  -8  -2  -4 987.721 128.721  22
  -8  -2  -4 967.659 131.646  20
  -8  -2  -4 812.580 149.965  41
  -8  -2  -4 731.092 148.737  39
  -8  -2  -4 917.110 145.111  37
  -8  -2  -6 3512.09 201.314   4
   8  -2   6 3451.06 194.744  27
  -8  -2  -6 3104.34 234.189   1
  -8  -2  -6 3509.15 202.402  22
  -8  -2  -6 3140.03 187.561  20
  -8  -2  -6 2778.75 242.867  41
  -8  -2  -6 3373.54 212.283  37
  -8  -2  -8 769.680 119.835   4
   8  -2   8 854.085 123.308  27
  -8  -2  -8 875.993 148.433  25
  -8  -2  -8 734.877 120.045  20
  -8  -2  -8 683.306 144.292   1
  -8  -2  -8 829.003 154.384  37
  -8  -2 -10 21.7901 106.324   4
   8  -2  10 33.0909 100.740  27
  -8  -2 -10 205.895 133.547  25
  -8  -2 -10 8.71518 125.124   1
  -8  -2 -10 146.907 149.194  37
  -8  -2 -12 1184.72 146.035   4
   8  -2  12 1162.92 135.804  27
  -8  -2 -12 1323.51 149.347  25
  -8  -2 -12 1063.42 165.641   1
  -8  -2 -12 1227.88 176.759  37
  -8  -2 -14 180.702 111.183   4
   8  -2  14 155.132 105.893  27
  -8  -2 -14 208.542 123.778  25
  -8  -2 -14 45.1526 120.710   1
  -8  -2 -14 254.968 158.087  37
  -8  -2 -16 1142.33 137.532   4
   8  -2  16 1149.25 131.360  27
  -8  -2 -16 1063.89 137.233  25
   8  -2  18 1218.55 145.203   5
  -8  -2 -18 1082.49 128.824   4
   8  -2  18 1218.80 122.322  27
  -8  -2 -18 1197.39 132.312  25
  -8  -2 -18 1315.18 160.736  37
   8  -2  20 3559.13 175.328  27
   8  -2  20 3219.16 185.245   5
  -8  -2 -20 3841.55 201.507  37
   8  -2  22 2119.35 120.214  27
  -8  -2 -22 2476.00 151.101  37
  -8  -1  27 1673.10 107.432  18
  -8  -1  27 1513.18 104.132   6
  -8  -1  25 273.022 71.7820  36
  -8  -1  25 226.385 84.5278  18
  -8  -1  25 264.877 86.9169   6
  -8  -1  23 3125.49 180.739  18
  -8  -1  23 3165.74 181.101   6
  -8  -1  23 3189.66 169.499  36
  -8  -1  21 4178.56 220.224   6
  -8  -1  21 3947.89 205.117  21
  -8  -1  21 4231.26 211.488  36
  -8  -1  19 4895.32 250.291   6
  -8  -1  19 4736.22 233.971  21
  -8  -1  19 5080.93 244.122  36
  -8  -1  17 2217.18 164.635   6
  -8  -1  17 2094.82 153.795  21
  -8  -1  17 2100.97 161.562  36
  -8  -1  15 1930.11 153.497   6
  -8  -1  15 1872.22 145.408  21
  -8  -1  15 2132.29 156.958  36
  -8  -1  13 1565.97 151.388  16
  -8  -1  13 1504.80 133.752   6
  -8  -1  13 1608.10 99.2685  23
  -8  -1  13 1444.57 128.621  21
  -8  -1  13 1310.61 129.045  20
  -8  -1  13 1580.36 139.582  36
  -8  -1  11 1358.52 124.813  18
  -8  -1  11 1346.87 90.3108  35
  -8  -1  11 1275.01 137.488  16
  -8  -1  11 1321.63 121.949   6
  -8  -1  11 1331.11 168.388  28
  -8  -1  11 1408.52 88.6796  23
  -8  -1  11 1155.15 119.339  21
  -8  -1  11 1347.29 188.924   1
  -8  -1  11 1201.43 126.849  20
  -8  -1  11 1297.83 129.557  36
  -8  -1   9 2160.47 146.193  18
  -8  -1   9 1945.75 113.376  35
  -8  -1   9 1927.44 156.300  16
  -8  -1   9 1938.54 139.076   6
  -8  -1   9 1694.02 177.858  28
  -8  -1   9 1939.69 202.367   1
  -8  -1   9 2165.62 108.407  23
  -8  -1   9 1848.72 136.511  21
  -8  -1   9 1759.47 191.915  45
  -8  -1   9 1957.45 146.632  20
  -8  -1   9 2151.65 146.787  36
  -8  -1   7 3232.73 175.058  18
  -8  -1   7 2870.22 217.893  45
  -8  -1   7 2864.25 178.331  34
  -8  -1   7 3216.96 237.628   1
  -8  -1   7 3025.76 170.929   6
  -8  -1   7 3174.35 138.891  23
  -8  -1   7 3324.83 180.021  20
  -8  -1   7 3267.82 178.239  36
  -8  -1   5 10536.1 480.372   1
  -8  -1   5 10653.7 407.051  18
  -8  -1   5 10394.2 414.196  34
  -8  -1   5 10298.3 402.879   6
  -8  -1   5 9677.92 387.186  25
  -8  -1   5 10175.8 421.990  45
  -8  -1   5 11531.2 415.197  20
  -8  -1   5 10572.6 403.829  37
  -8  -1   3 3164.73 169.809  18
  -8  -1   3 3064.24 169.326   6
  -8  -1   3 3005.33 177.669  37
  -8  -1   3 3011.23 167.451  25
  -8  -1   3 2982.90 215.056  45
  -8  -1   3 3205.14 230.554   1
  -8  -1   3 3062.13 236.655  41
  -8  -1   3 2901.35 235.568  39
  -8  -1   1 3244.01 179.910  18
  -8  -1   1 3289.76 176.601   6
  -8  -1   1 3807.07 242.891   1
  -8  -1   1 3222.87 193.128  20
  -8  -1   1 3520.32 247.647  41
  -8  -1   1 3532.27 248.556  39
  -8  -1   1 3422.46 191.040  37
  -8  -1  -1 307.175 125.422   1
  -8  -1  -1 358.870 101.303   4
  -8  -1  -1 245.094 86.4778   6
  -8  -1  -1 293.487 104.549  20
  -8  -1  -1 82.2950 127.703  39
  -8  -1  -1 89.2991 127.858  41
  -8  -1  -1 302.452 112.889  37
  -8  -1  -3 5978.45 273.843   4
  -8  -1  -3 5303.01 247.543   6
   8  -1   3 5404.40 241.127  27
  -8  -1  -3 5649.11 312.592   1
  -8  -1  -3 5222.87 246.147  20
  -8  -1  -3 5661.61 258.995  37
  -8  -1  -5 1146.64 132.720   4
  -8  -1  -5 995.362 135.928  34
   8  -1   5 975.722 103.680  27
  -8  -1  -5 922.961 113.743  22
  -8  -1  -5 1205.25 157.770   1
  -8  -1  -5 1019.22 113.970  20
  -8  -1  -7 658.844 128.239  34
  -8  -1  -7 829.015 127.417   4
   8  -1   7 764.907 100.337  27
  -8  -1  -7 796.200 147.611   1
  -8  -1  -7 614.432 106.432  22
  -8  -1  -7 600.807 98.8834  20
  -8  -1  -9 5394.97 265.979  34
  -8  -1  -9 6010.45 326.413   1
   8  -1   9 5333.94 241.948  27
  -8  -1  -9 5986.56 286.900   4
  -8  -1 -11 4062.78 229.876  34
  -8  -1 -11 3763.05 271.537   1
   8  -1  11 3693.87 200.653  27
  -8  -1 -11 4368.93 248.618   4
  -8  -1 -13 6122.67 287.907  34
  -8  -1 -13 5294.32 340.896   1
   8  -1  13 5420.36 260.642  27
  -8  -1 -13 6477.81 320.789   4
  -8  -1 -15 2051.18 220.597   1
   8  -1  15 2216.88 152.866  27
  -8  -1 -15 2231.55 166.757  25
  -8  -1 -15 2529.31 200.961   4
  -8  -1 -17 1788.49 204.759   1
   8  -1  17 2156.39 149.131  27
  -8  -1 -17 2211.07 160.866  25
  -8  -1 -17 2291.46 191.661   4
   8  -1  19 4947.39 227.316  27
  -8  -1 -19 5033.57 233.449  25
  -8  -1 -19 4811.13 269.079   4
   8  -1  21 1938.15 130.276  27
   8  -1  21 2561.67 183.601   5
   8  -1  21 2299.58 183.723  43
  -8  -1 -21 2052.58 167.090   4
   8  -1  23 2418.50 167.129  43
   8  -1  23 2721.75 172.542   5
  -8  -1 -23 2382.42 162.513   4
   8  -1  25 1525.56 125.129   5
   8  -1  25 1444.50 167.307  40
  -8   0  28 741.109 75.2268  18
  -8   0  28 771.702 82.6963   6
  -8   0  26 5033.53 214.851  18
  -8   0  26 4750.24 218.294   6
  -8   0  26 4757.12 211.396  21
  -8   0  24 318.021 96.3311  18
  -8   0  24 283.191 103.950   6
  -8   0  24 331.571 105.995  21
  -8   0  22 4244.88 218.274  18
  -8   0  22 3996.67 218.405  21
  -8   0  20 8353.84 355.844  18
  -8   0  20 8250.02 399.017  32
  -8   0  20 7708.41 330.551  28
  -8   0  20 8210.95 353.552  21
  -8   0  20 8873.03 337.392  36
  -8   0  18 1408.51 139.248  18
  -8   0  18 983.829 237.514  32
  -8   0  18 1429.37 149.379  28
  -8   0  18 1296.60 148.758  21
  -8   0  18 1305.38 124.963  36
  -8   0  16 426.734 103.356  36
  -8   0  16 440.098 104.957  18
  -8   0  16 407.433 236.308  32
  -8   0  16 302.633 132.004  28
  -8   0  16 267.661 120.555  21
  -8   0  14 6011.78 279.834  18
  -8   0  14 5554.45 354.798  32
  -8   0  14 5838.58 301.843  16
  -8   0  14 6384.04 290.527  28
  -8   0  14 6262.60 286.513   6
  -8   0  14 6198.39 276.090  36
  -8   0  14 5968.74 279.393  21
  -8   0  12 641.428 106.818  36
  -8   0  12 794.762 111.076  18
  -8   0  12 681.474 227.828  32
  -8   0  12 687.581 103.926  20
  -8   0  12 768.558 130.152  16
  -8   0  12 728.837 145.322  28
  -8   0  12 711.920 111.049   6
  -8   0  12 772.085 122.025  21
  -8   0  10 4512.94 220.846  18
  -8   0  10 4255.74 294.483  32
  -8   0  10 4568.58 220.706  36
  -8   0  10 4708.40 247.449  16
  -8   0  10 4513.70 223.752   6
  -8   0  10 4351.94 240.415  28
  -8   0  10 4708.57 303.873   1
  -8   0  10 4553.87 213.020  13
  -8   0  10 4728.04 222.619  21
  -8   0  10 4359.07 215.147  20
  -8   0  10 4534.17 253.724  42
  -8   0   8 362.394 90.6733  36
  -8   0   8 453.341 90.3802  18
  -8   0   8 561.109 96.0857   6
  -8   0   8 440.740 81.2824  13
  -8   0   8 437.193 107.339  21
  -8   0   8 416.064 144.192  42
  -8   0   8 529.111 101.244  20
  -8   0   8 389.895 137.849   1
  -8   0   6 11457.4 427.272  18
  -8   0   6 10518.7 500.142   1
  -8   0   6 11288.3 426.764   6
  -8   0   6 10623.6 443.081  45
  -8   0   6 11429.9 429.510  20
  -8   0   6 10777.2 415.863  13
  -8   0   6 11296.6 424.823  21
  -8   0   6 11096.2 455.737  42
  -8   0   6 10940.4 428.299  36
  -8   0   4 593.084 90.1471  18
  -8   0   4 532.925 163.003  45
  -8   0   4 634.648 124.338  28
  -8   0   4 553.392 86.5607   6
  -8   0   4 537.639 146.739  39
  -8   0   4 734.397 148.439   1
  -8   0   4 650.868 155.478  42
  -8   0   4 471.916 143.276  41
  -8   0   4 502.808 101.244  37
  -8   0   2 8052.97 330.477  18
  -8   0   2 8375.83 328.598   6
  -8   0   2 8221.86 333.226  28
  -8   0   2 8021.37 398.037   1
  -8   0   2 8275.00 405.683  41
  -8   0   2 7554.72 400.516  39
  -8   0   0-7.95527 121.948  41
  -8   0   0-57.3455 121.139   1
  -8   0   0-4.35561 87.7742   4
  -8   0   0-35.2257 111.177  28
  -8   0   0-64.5718 81.2908   6
  -8   0   0 159.552 144.901  42
  -8   0   0 96.7859 124.899  39
  -8   0   0-9.77776 96.8993  37
  -8   0  -2 3169.67 190.446   4
  -8   0  -2 3173.03 168.114   6
  -8   0  -2 2875.24 177.579  28
  -8   0  -2 3080.33 222.687   1
  -8   0  -2 2958.00 218.792  45
  -8   0  -2 3318.72 215.279  42
  -8   0  -2 2614.85 168.692  37
  -8   0  -4 23.4457 137.269  19
  -8   0  -4 24.0912 95.5279   4
  -8   0  -4 90.1877 107.449  28
  -8   0  -4 96.2552 84.0726   6
  -8   0  -4 103.955 118.145   1
  -8   0  -4 146.938 169.364  45
  -8   0  -4 90.3235 143.817  42
  -8   0  -4 54.1118 89.1189  20
  -8   0  -6 5024.18 287.664   1
  -8   0  -6 4504.73 214.580  20
  -8   0  -6 4491.82 243.538  19
  -8   0  -6 4887.01 251.682   4
  -8   0  -8 70.5944 107.635   4
  -8   0  -8 32.3251 119.682   1
  -8   0  -8-13.6743 84.2272  20
  -8   0  -8 110.722 150.517  19
  -8   0 -10 10052.1 471.486   1
  -8   0 -10 9326.26 408.654  19
  -8   0 -10 10014.8 429.117   4
  -8   0 -12 433.821 133.078  34
  -8   0 -12 537.599 133.340   4
  -8   0 -12 221.419 135.739   1
  -8   0 -14 1099.94 147.068  34
  -8   0 -14 1044.69 164.039   4
  -8   0 -14 1389.43 187.948   1
  -8   0 -16 4019.56 222.127  34
  -8   0 -16 4496.43 310.393   1
  -8   0 -16 4696.55 277.945   4
  -8   0 -18 4873.99 329.740   1
  -8   0 -18 5589.98 303.232   4
  -8   0 -20 147.545 121.885   4
  -8   0 -20 53.7836 99.5563  25
   8   0  22 3763.47 234.761  43
  -8   0 -22 3984.40 230.524   4
  -8   0 -24 79.7283 94.8990   4
   8   0  24 118.502 130.375  43
  -8   1  27 1511.91 103.826   6
  -8   1  27 1670.56 117.856  21
  -8   1  25 103.401 65.4713  18
  -8   1  25 103.638 83.8977   6
  -8   1  25 168.279 103.576  21
  -8   1  23 3476.19 175.655  18
  -8   1  23 3183.14 257.963  32
  -8   1  23 3546.30 191.506   6
  -8   1  21 4227.87 207.065  18
  -8   1  21 4129.93 295.634  32
  -8   1  21 3701.90 201.788  28
  -8   1  21 4227.69 218.089   6
  -8   1  19 4618.19 229.822  18
  -8   1  19 4662.38 323.018  32
  -8   1  19 4766.37 237.403  28
  -8   1  19 4765.58 240.805   6
  -8   1  17 1988.58 149.967  18
  -8   1  17 2194.67 275.437  32
  -8   1  17 2306.36 180.939  28
  -8   1  17 2263.40 164.069   6
  -8   1  15 2031.83 147.671  18
  -8   1  15 1902.36 257.043  32
  -8   1  15 2075.05 155.030   6
  -8   1  13 1066.88 113.227  18
  -8   1  13 1350.20 162.385  42
  -8   1  13 1213.11 136.958  16
  -8   1  13 1327.46 126.241   6
  -8   1  13 1110.68 110.991  20
  -8   1  11 1353.99 118.292  18
  -8   1  11 1328.77 136.907  16
  -8   1  11 1139.02 120.427   6
  -8   1  11 1394.04 129.208  13
  -8   1  11 1253.69 164.400  42
  -8   1  11 1251.60 183.128   1
  -8   1   9 1877.21 133.557  18
  -8   1   9 1832.53 153.757  16
  -8   1   9 2065.48 183.224  42
  -8   1   9 1781.23 134.749   6
  -8   1   9 1860.97 199.792   1
  -8   1   9 2138.84 141.325  13
  -8   1   9 1739.62 151.623  21
  -8   1   7 3057.93 168.358  18
  -8   1   7 3093.37 249.431  32
  -8   1   7 2875.45 164.955   6
  -8   1   7 3119.25 237.289   1
  -8   1   7 3133.93 175.334  13
  -8   1   7 2818.36 177.690  21
  -8   1   7 3383.45 213.970  42
  -8   1   5 10679.9 418.005  18
  -8   1   5 10384.3 490.475   1
  -8   1   5 10924.1 464.513  32
  -8   1   5 10552.7 416.176   6
  -8   1   5 11198.2 424.824  21
  -8   1   5 11534.4 454.481  42
  -8   1   3 3099.32 168.131  18
  -8   1   3 2889.05 248.904  32
  -8   1   3 3185.47 174.560  17
  -8   1   3 2979.21 162.742   6
  -8   1   3 2644.10 154.729  24
  -8   1   3 2934.69 227.078   1
  -8   1   3 2990.92 233.104  41
  -8   1   3 2571.84 225.784  39
  -8   1   1 3445.40 183.326  17
  -8   1   1 3181.06 253.957  32
  -8   1   1 2957.89 168.204   6
  -8   1   1 3069.07 169.171  24
  -8   1   1 3271.60 233.375   1
  -8   1   1 3489.56 246.105  41
  -8   1   1 3148.65 241.260  39
  -8   1   1 3206.62 181.241  19
  -8   1  -1 248.081 84.2015  17
  -8   1  -1 232.824 119.580   1
  -8   1  -1 370.720 100.364   4
  -8   1  -1 215.452 113.827  28
  -8   1  -1 255.358 85.0066   6
  -8   1  -1 245.988 100.905  24
  -8   1  -1 256.326 166.752  45
  -8   1  -1 519.244 144.528  42
  -8   1  -1 153.342 128.369  41
  -8   1  -1 286.492 133.555  39
  -8   1  -1 197.898 120.768  19
  -8   1  -3 5183.76 257.580   4
  -8   1  -3 5041.77 244.664  17
  -8   1  -3 5204.16 237.030   6
  -8   1  -3 5407.84 269.385  42
  -8   1  -3 4988.14 234.984  28
  -8   1  -3 5213.48 298.223   1
  -8   1  -3 5240.75 244.191  24
  -8   1  -3 5251.54 279.037  45
  -8   1  -3 5283.20 315.594  41
  -8   1  -3 4802.21 246.377  19
  -8   1  -5 1055.59 134.290   4
  -8   1  -5 1347.09 157.149  42
  -8   1  -5 1088.79 160.517   1
  -8   1  -5 1188.64 189.303  45
  -8   1  -5 1170.50 153.439  19
  -8   1  -7 909.715 128.150   4
  -8   1  -7 941.840 154.769   1
  -8   1  -7 764.715 181.935  45
  -8   1  -7 955.523 159.999  19
  -8   1  -7 636.289 149.282  42
  -8   1  -9 5815.43 326.757   1
  -8   1  -9 5271.89 262.201  15
  -8   1  -9 5682.42 283.499   4
  -8   1 -11 3506.08 263.003   1
  -8   1 -11 3411.45 208.236  15
  -8   1 -11 3665.23 232.479   4
  -8   1 -13 5545.11 344.244   1
  -8   1 -13 5915.86 290.198  15
  -8   1 -13 5730.17 305.642   4
  -8   1 -15 1777.60 208.213   1
  -8   1 -15 2187.84 174.343  15
  -8   1 -15 2373.92 225.487  19
  -8   1 -15 2178.02 190.006   4
  -8   1 -17 2184.70 217.630   1
  -8   1 -17 1988.15 169.044  15
  -8   1 -17 2362.15 228.664  19
  -8   1 -17 2258.50 192.543   4
  -8   1 -19 4775.32 250.705  15
   8   1  19 4996.65 281.435  43
  -8   1 -19 4548.22 276.809  19
  -8   1 -19 5095.21 270.794   4
   8   1  21 2633.86 187.749   5
   8   1  21 2453.08 200.799  43
  -8   1 -21 2458.60 179.003   4
   8   1  23 2509.19 165.384   5
   8   1  23 2204.61 176.902  43
  -8   1 -23 2238.50 156.434   4
   8   1  25 1262.27 117.294   5
   8   1  25 895.220 123.706  43
   8   1  25 991.378 158.377  40
  -8   2  24 2905.67 221.225  32
  -8   2  24 2589.43 133.989   6
  -8   2  24 3190.16 169.151  21
  -8   2  22 172.145 201.104  32
  -8   2  22 97.4670 74.4760   6
  -8   2  22 237.863 114.788  21
  -8   2  20 822.482 104.225   6
  -8   2  20 1054.05 141.087  21
  -8   2  18 703.965 105.556   6
  -8   2  18 799.418 140.403  21
  -8   2  16 1921.29 141.434   6
  -8   2  16 1853.52 167.516  21
  -8   2  14 2104.42 271.873  32
  -8   2  14 2392.36 154.382   6
  -8   2  14 2489.52 176.267  21
  -8   2  14 2015.97 173.197  42
  -8   2  12 8237.10 412.136  32
  -8   2  12 7853.61 325.169   6
  -8   2  12 7947.14 339.196  21
  -8   2  12 7670.24 352.087  42
  -8   2  10 6324.75 356.157  32
  -8   2  10 5780.29 281.197  16
  -8   2  10 6266.47 267.750   6
  -8   2  10 6082.04 255.487  24
  -8   2  10 6274.79 283.004  21
  -8   2   8 945.810 159.471   1
  -8   2   8 1125.29 229.650  32
  -8   2   8 1109.29 107.312   6
  -8   2   8 847.358 116.991  16
  -8   2   8 1088.66 109.170  24
  -8   2   8 1144.93 133.014  21
  -8   2   6 1348.99 229.831  32
  -8   2   6 1444.31 132.573  16
  -8   2   6 1193.64 114.295   6
  -8   2   6 1514.23 120.416  24
  -8   2   6 1337.20 175.351   1
  -8   2   4 1265.18 121.501  19
  -8   2   4 1189.02 130.187  17
  -8   2   4 1092.11 222.747  32
  -8   2   4 1014.36 107.849   6
  -8   2   4 1022.93 112.626  24
  -8   2   4 997.297 153.784   1
  -8   2   2 2516.36 213.498   1
  -8   2   2 2685.04 180.235  17
  -8   2   2 2228.88 148.832   6
  -8   2   2 2330.79 242.872  32
  -8   2   2 2581.88 157.456  24
  -8   2   2 2656.26 161.425  19
  -8   2   0 7135.75 320.629  17
  -8   2   0 6763.69 290.578   6
  -8   2   0 5566.48 339.060  32
  -8   2   0 6743.26 289.551  24
  -8   2   0 6939.92 355.961   1
  -8   2   0 5857.00 349.186  41
  -8   2   0 6333.83 358.221  39
  -8   2   0 7419.46 289.585  19
  -8   2  -2 2503.96 176.839  17
  -8   2  -2 2058.58 160.510  24
  -8   2  -2 2027.56 192.779   1
  -8   2  -2 2034.89 198.880  41
  -8   2  -2 1916.61 200.346  39
  -8   2  -2 2419.92 166.201  19
  -8   2  -4 1038.23 149.990  19
  -8   2  -4 1018.31 133.568  17
  -8   2  -4 720.640 147.598  41
  -8   2  -4 884.531 156.428  39
  -8   2  -4 930.196 147.478   1
  -8   2  -4 837.403 134.622  24
  -8   2  -4 915.408 187.653  45
  -8   2  -6 2919.96 181.109   4
  -8   2  -6 2587.06 215.353  45
  -8   2  -6 2924.15 194.989  24
  -8   2  -6 2630.70 213.535   1
  -8   2  -6 2643.95 227.859  41
  -8   2  -6 2260.32 219.082  39
  -8   2  -6 2777.88 197.812  19
  -8   2  -8 744.743 119.081   4
  -8   2  -8 587.274 133.099   1
  -8   2 -10 80.0109 105.236   4
  -8   2 -10-8.45685 134.210   1
  -8   2 -10-44.8386 130.842  42
  -8   2 -12 1288.45 147.600   4
  -8   2 -12 1366.22 159.456  15
  -8   2 -12 1204.43 170.607   1
  -8   2 -14 238.962 114.841   4
  -8   2 -14 338.571 124.054  15
  -8   2 -14 315.578 186.282  19
  -8   2 -16 1013.30 134.462   4
  -8   2 -16 1211.53 146.728  15
  -8   2 -16 946.596 193.352  19
   8   2  16 1205.73 174.079  43
  -8   2 -18 1006.07 125.458   4
  -8   2 -18 1260.96 138.780  15
   8   2  18 1168.06 166.787  43
   8   2  18 1099.35 141.856   5
  -8   2 -18 1246.61 187.475  19
  -8   2 -20 2610.10 171.181   4
  -8   2 -20 3215.05 188.099  15
   8   2  20 3233.49 177.938   5
   8   2  20 3203.68 199.157  43
  -8   2 -20 3014.90 209.531  19
   8   2  22 1622.31 124.449   5
   8   2  22 1972.86 150.938  43
   8   2  22 1868.80 166.562  40
  -8   3  21 479.466 104.684  28
  -8   3  21 523.815 99.8770  21
  -8   3  19 723.600 215.631  32
  -8   3  19 776.390 116.156  21
  -8   3  17 2211.36 259.044  32
  -8   3  17 2081.65 157.387  21
  -8   3  15 2826.45 271.644  32
  -8   3  15 2625.30 144.939  24
  -8   3  15 2948.88 181.583  21
  -8   3  13 1273.02 239.635  32
  -8   3  13 1106.27 114.952  24
  -8   3  13 1296.27 140.510  21
  -8   3  13 920.287 142.678  42
  -8   3  11 1750.74 245.418  32
  -8   3  11 1820.14 138.336  24
  -8   3   9 727.560 222.860  32
  -8   3   9 516.569 113.805  13
  -8   3   9 614.690 113.081  24
  -8   3   7 135.845 107.492  19
  -8   3   7 72.9668 204.324  32
  -8   3   7 91.5701 97.9100  13
  -8   3   7 112.700 104.579  24
  -8   3   5 176.033 112.396  19
  -8   3   5 111.511 197.413  32
  -8   3   5 134.319 102.298  13
  -8   3   5 126.195 107.836  24
  -8   3   3 1389.77 213.398  32
  -8   3   3 1845.90 155.628  13
  -8   3   3 1799.18 150.833  24
  -8   3   3 2014.31 152.949  19
  -8   3   1 2059.33 163.401  24
  -8   3   1 2067.21 163.144  19
  -8   3  -1 407.334 136.777  19
  -8   3  -1 259.106 125.283  24
  -8   3  -3 720.691 146.797  19
  -8   3  -3 446.116 170.751  45
  -8   3  -7 723.823 142.115  17
  -8   3  -7 834.833 158.778  24
  -8   3  -9 3917.13 240.143  17
  -8   3  -9 2916.32 203.375  11
  -8   3 -11 1155.76 151.155  42
  -8   3 -11 1810.73 199.802  19
  -8   3 -13 2336.11 214.459  19
  -8   3 -15 388.410 166.693  19
  -8   3 -17 744.961 158.854  19
  -8   3 -19 924.161 107.944  17
  -8   3 -19 911.988 140.366  19
  -8   4  16 407.525 186.266  32
  -8   4  14 3321.12 252.093  32
  -8   4  14 3664.43 170.008  24
  -8   4  12 1352.70 210.030  32
  -8   4  12 1507.04 119.311  24
  -8   4  10 935.429 199.631  32
  -8   4  10 996.396 114.995  24
  -8   4   8 1285.04 122.980  19
  -8   4   8 1139.95 125.458  24
  -8   4   6 415.233 117.187  19
  -8   4   6 456.883 97.1201  13
  -8   4   6 452.628 110.425  24
  -8   4   4 1218.73 135.179  19
  -8   4   4 914.693 116.993  13
  -8   4   4 935.832 130.908  24
  -8   4   2 699.950 133.608  19
  -8   4   2 619.981 108.377  13
  -8   4   0 2333.21 165.443  13
  -8   4   0 2697.74 178.370  19
  -8   4  -2 1681.06 160.595  17
  -8   4  -2 1732.43 144.632  13
  -8   4  -2 1754.79 165.020  19
  -8   4  -4 468.152 117.907  17
  -8   4  -4 612.885 110.379  13
  -8   4  -4 538.636 133.748  24
  -8   4  -6 866.510 133.545  17
  -8   4  -6 672.120 141.552  24
  -8   4  -8 198.784 108.114  17
  -8   4 -10 2340.19 170.585  17
  -8   4 -10 2149.00 175.684  19
  -8   4 -12 569.147 113.415  17
  -8   4 -12 564.184 147.335  19
  -8   4 -14 1462.07 130.244  17
  -8   4 -14 1330.00 149.266  19
  -8   5   5 2621.41 145.277  19
  -8   5   3 594.662 109.256  19
  -8   5   1 1487.16 125.081  24
  -8   5   1 1582.68 131.786  19
  -8   5  -1 437.894 113.156  19
  -8   5  -1 494.206 103.445  24
  -8   5  -3 1679.29 128.089  24
  -9  -4  15 1461.26 78.8833  23
  -9  -4  13 848.035 63.0447  23
  -9  -4  11 2323.71 122.239  35
   9  -4 -11 2261.44 206.082  14
  -9  -4  11 2291.13 110.814  23
   9  -4  -9 175.229 172.329  14
  -9  -4   9 67.9804 39.9600  23
  -9  -4   7 3625.44 155.291  23
  -9  -4   5 2459.30 135.293  35
  -9  -4   5 2406.57 115.578  23
  -9  -4   3 1236.66 98.5543  35
   9  -4  -3 1205.21 142.305  27
  -9  -4   1 2456.99 139.514  35
   9  -4  -1 2423.01 171.620  27
  -9  -4   1 2393.55 127.242  38
  -9  -4  -1 1114.65 98.2785  35
  -9  -4  -1 1126.84 77.3154  31
   9  -4   1 1329.79 135.814  27
  -9  -4  -1 1376.26 95.8942  38
  -9  -4  -3 1015.76 92.8172  35
  -9  -4  -3 877.388 66.5603  31
   9  -4   3 939.552 125.551  27
  -9  -4  -3 823.236 83.9380  38
  -9  -4  -5 928.685 92.5068  35
   9  -4   5 1080.87 124.871  27
  -9  -4  -5 981.080 90.5326  38
  -9  -4  -7 169.217 63.1016  35
   9  -4   7 369.925 105.151  27
  -9  -4  -7 260.293 67.9119  38
  -9  -4  -9 811.559 77.7356  35
   9  -4   9 1167.94 114.858  27
  -9  -4  -9 1026.10 89.2164  38
  -9  -4 -11 218.593 47.6193  35
   9  -4  11 359.519 92.9966  27
  -9  -4 -11 307.708 65.4214  38
   9  -3 -18 1059.32 176.133  14
   9  -3 -16 2011.31 217.048  14
  -9  -3  16 1515.05 93.8714  23
  -9  -3  14 4180.66 187.179  35
  -9  -3  14 4096.36 180.903  23
  -9  -3  14 4171.70 212.774  36
  -9  -3  12 4213.39 188.178  35
  -9  -3  12 4623.23 182.246  23
  -9  -3  12 4128.54 210.900  36
  -9  -3  10 4178.69 199.089  18
  -9  -3  10 4440.92 205.406  35
  -9  -3  10 4715.43 193.924  23
  -9  -3  10 4780.65 240.065  20
  -9  -3  10 4301.53 222.214  36
  -9  -3   8 1224.78 105.802  35
  -9  -3   8 1229.76 83.7397  23
  -9  -3   8 1442.34 129.938  36
  -9  -3   6 1762.23 122.955  35
  -9  -3   6 1724.60 140.650  36
  -9  -3   4 3535.08 191.784  35
  -9  -3   4 3840.41 171.217  38
  -9  -3   2 57.4686 43.4991  31
  -9  -3   2 148.361 179.865  20
  -9  -3   2 56.7216 56.1297  38
  -9  -3   0 1024.52 77.5996  31
   9  -3   0 1028.10 140.011  27
  -9  -3   0 1220.03 157.682  25
  -9  -3   0 1342.96 189.512  20
  -9  -3   0 1038.38 95.9236  38
  -9  -3  -2 4417.85 194.283  31
   9  -3   2 4924.52 251.606  27
  -9  -3  -2 4977.41 261.305  25
  -9  -3  -2 4883.60 260.920  20
  -9  -3  -2 4634.58 219.237  38
  -9  -3  -2 4866.82 255.288  37
  -9  -3  -4 2296.15 119.975  31
   9  -3   4 2655.13 182.089  27
  -9  -3  -4 2671.61 187.278  20
  -9  -3  -4 2279.58 146.945  38
  -9  -3  -4 2904.93 194.021  37
  -9  -3  -6 861.912 132.766  20
   9  -3   6 934.460 133.655  27
  -9  -3  -6 1178.85 156.313  37
   9  -3   8 110.913 113.734  27
  -9  -3  -8 137.733 147.596  25
  -9  -3  -8 377.730 118.285  20
  -9  -3  -8 151.015 140.870  37
   9  -3  10 2505.60 168.304  27
  -9  -3 -10 2249.58 177.977  25
  -9  -3 -10 2328.23 188.517  37
   9  -3  12 895.034 123.812  27
  -9  -3 -12 1220.75 154.307  37
   9  -3  14 1523.83 130.813  27
  -9  -3 -14 1588.49 149.290  37
   9  -3  16 391.877 92.8940  27
  -9  -3 -16 387.541 112.970  37
   9  -3  18 2101.49 123.875  27
  -9  -3 -18 2246.78 129.113  37
  -9  -2  23 239.088 73.3319  36
  -9  -2  23 263.240 75.0523  18
  -9  -2  21 9738.05 368.266  18
  -9  -2  21 9525.84 356.808   6
  -9  -2  21 9155.68 365.242  36
  -9  -2  19 72.6712 95.4384  36
  -9  -2  19 50.5911 84.4438  18
  -9  -2  19 11.5730 82.3488   6
   9  -2 -19 145.775 161.289  14
  -9  -2  17 2876.70 172.921  18
  -9  -2  17 2898.69 165.123   6
  -9  -2  17 2747.00 179.668  36
  -9  -2  15 471.888 122.778  36
  -9  -2  15 436.970 66.8936  35
  -9  -2  15 528.012 102.830  18
  -9  -2  15 614.026 119.212  20
  -9  -2  15 490.598 99.3063   6
  -9  -2  15 589.263 67.5903  23
  -9  -2  15 525.989 104.333  22
  -9  -2  13 3120.88 178.944  18
  -9  -2  13 2950.67 152.183  35
  -9  -2  13 3095.80 174.169   6
  -9  -2  13 3208.80 194.688  20
  -9  -2  13 3032.77 150.737  23
  -9  -2  13 2951.01 186.965  22
  -9  -2  13 3101.93 198.971  36
  -9  -2  11 549.142 72.3094  35
  -9  -2  11 665.051 102.672  18
  -9  -2  11 530.251 109.441  16
  -9  -2  11 660.130 102.442   6
  -9  -2  11 597.267 66.6780  23
  -9  -2  11 526.543 126.928  22
  -9  -2  11 943.565 133.484  20
  -9  -2   9 688.179 78.7562  35
  -9  -2   9 540.014 101.414  18
  -9  -2   9 573.472 113.573  16
  -9  -2   9 630.155 100.123   6
  -9  -2   9 699.512 66.0568  23
  -9  -2   9 712.484 136.517  22
  -9  -2   9 930.368 140.447  20
  -9  -2   7 2146.28 147.536  18
  -9  -2   7 2031.99 131.425  35
  -9  -2   7 2037.00 158.711  16
  -9  -2   7 2165.00 145.295   6
  -9  -2   7 1778.84 205.520   1
  -9  -2   7 2270.20 113.594  23
  -9  -2   7 2064.35 176.159  22
  -9  -2   7 2066.46 175.823  20
  -9  -2   7 2038.56 162.563  36
  -9  -2   5 3523.72 189.400  18
  -9  -2   5 3175.65 198.717  16
  -9  -2   5 3330.56 183.127   6
  -9  -2   5 3059.82 250.727   1
  -9  -2   5 3253.95 184.444  25
  -9  -2   5 3431.04 149.423  23
  -9  -2   5 3118.79 195.838  36
  -9  -2   3 605.594 146.121  34
  -9  -2   3 428.652 143.770   1
  -9  -2   3 520.735 101.469   6
  -9  -2   3 541.734 122.763  25
  -9  -2   1 2943.72 214.464  34
  -9  -2   1 2667.62 168.199   6
  -9  -2   1 3020.71 186.594  25
  -9  -2   1 2881.22 182.665  22
  -9  -2   1 2423.46 196.209  20
  -9  -2   1 2563.28 228.338   1
  -9  -2  -1 771.315 164.988  34
   9  -2   1 744.661 125.025  27
  -9  -2  -1 364.558 144.120  41
  -9  -2  -1 793.385 146.637  25
  -9  -2  -1 677.046 123.154  22
  -9  -2  -1 669.527 149.076   1
  -9  -2  -1 777.351 145.869  20
  -9  -2  -1 408.763 150.181  39
  -9  -2  -3 7688.41 360.002  34
   9  -2   3 8657.98 347.335  27
  -9  -2  -3 7922.04 349.839  25
  -9  -2  -3 7769.87 338.639  22
  -9  -2  -3 8231.36 414.416   1
  -9  -2  -3 8274.92 345.331  20
  -9  -2  -3 7467.75 412.962  41
  -9  -2  -3 6744.11 403.799  39
  -9  -2  -5 656.486 143.851   1
   9  -2   5 512.136 114.103  27
  -9  -2  -5 975.452 136.681  22
  -9  -2  -5 700.093 125.198  20
  -9  -2  -5 393.888 143.664  41
  -9  -2  -5 381.219 136.765  39
  -9  -2  -5 722.301 152.014  37
  -9  -2  -7 780.199 153.651   1
   9  -2   7 1182.23 130.752  27
  -9  -2  -7 864.318 121.484  20
  -9  -2  -7 1065.48 178.482  41
  -9  -2  -7 858.784 166.865  39
  -9  -2  -7 1229.03 169.169  37
  -9  -2  -9 4871.72 249.369   4
  -9  -2  -9 4027.07 214.188  20
   9  -2   9 4460.94 228.537  27
  -9  -2  -9 4730.92 242.825  25
  -9  -2  -9 3898.49 284.087   1
  -9  -2  -9 3384.34 290.145  41
  -9  -2  -9 3412.89 290.277  39
  -9  -2  -9 5038.47 259.544  37
  -9  -2 -11 7518.10 325.396   4
   9  -2  11 7130.13 299.974  27
  -9  -2 -11 5511.76 355.897   1
  -9  -2 -11 6740.25 300.987  25
  -9  -2 -11 5216.93 370.275  41
  -9  -2 -11 4944.87 362.276  39
  -9  -2 -11 7280.28 328.740  37
  -9  -2 -13 146.903 101.957   4
   9  -2  13 264.432 102.028  27
  -9  -2 -13 256.811 124.022  25
  -9  -2 -13 154.503 156.584  37
  -9  -2 -15 1993.91 159.329   4
   9  -2  15 2005.81 147.914  27
  -9  -2 -15 2402.63 162.482  25
  -9  -2 -15 2406.85 191.868  37
  -9  -2 -17 1037.35 117.338   4
   9  -2  17 1178.89 113.007  27
  -9  -2 -17 1036.82 126.647  25
  -9  -2 -17 1220.41 149.862  37
   9  -2  19 987.303 97.3298  27
  -9  -2 -19 971.472 110.806  25
  -9  -2 -19 1096.50 134.513  37
   9  -2  21 81.8379 60.8278  27
  -9  -2 -21 164.114 106.236  37
  -9  -1  26 504.823 75.7353  18
  -9  -1  26 598.324 72.5305   6
  -9  -1  24 4948.88 219.655  18
  -9  -1  24 5139.47 220.883   6
  -9  -1  22 1865.56 139.034  18
  -9  -1  22 1909.96 138.361   6
  -9  -1  22 1917.73 128.038  36
  -9  -1  20 4579.98 226.642   6
  -9  -1  20 4427.81 206.405  21
  -9  -1  20 4605.38 221.278  36
  -9  -1  18 1861.36 148.809   6
  -9  -1  18 1504.05 127.354  22
  -9  -1  18 1819.82 139.677  21
  -9  -1  18 1908.44 147.422  36
  -9  -1  16 2599.36 168.784   6
  -9  -1  16 2373.46 161.684  21
  -9  -1  16 2508.27 172.152  36
  -9  -1  14 1950.92 164.440  16
  -9  -1  14 2160.38 155.023   6
  -9  -1  14 1844.90 146.737  21
  -9  -1  14 1928.60 143.692  20
  -9  -1  14 2000.15 161.699  36
  -9  -1  12 2462.97 168.692  18
  -9  -1  12 2347.57 179.802  16
  -9  -1  12 2468.16 162.207   6
  -9  -1  12 2460.03 164.048  20
  -9  -1  12 2486.57 170.402  36
  -9  -1  10 8479.72 341.686  18
  -9  -1  10 7778.58 304.989  35
  -9  -1  10 7338.75 352.053  16
  -9  -1  10 7780.12 333.526   6
  -9  -1  10 7987.50 302.107  23
  -9  -1  10 8353.06 436.516   1
  -9  -1  10 7835.21 332.660  20
  -9  -1  10 7873.61 339.950  36
  -9  -1   8 5314.58 245.709  18
  -9  -1   8 4747.12 213.301  35
  -9  -1   8 4789.92 237.525  34
  -9  -1   8 4993.12 261.676  16
  -9  -1   8 5077.78 239.087   6
  -9  -1   8 4742.42 316.687   1
  -9  -1   8 5125.94 246.419  20
  -9  -1   8 5016.64 246.770  36
  -9  -1   6 8235.09 334.251  18
  -9  -1   6 6892.37 330.412  34
  -9  -1   6 7620.75 412.364   1
  -9  -1   6 8042.28 327.424   6
  -9  -1   6 7802.08 336.396  20
  -9  -1   6 7831.40 333.641  36
  -9  -1   4 2066.16 147.235  18
  -9  -1   4 1789.90 167.620  34
  -9  -1   4 1889.40 142.733   6
  -9  -1   4 1739.46 137.482  25
  -9  -1   4 1943.52 155.931  37
  -9  -1   4 1953.69 204.591   1
  -9  -1   2 1487.44 130.672  18
  -9  -1   2 1252.63 159.122  34
  -9  -1   2 1511.10 129.515   6
  -9  -1   2 1317.76 137.915  25
  -9  -1   2 1558.98 187.267   1
  -9  -1   2 1407.18 146.401  20
  -9  -1   2 1459.66 196.150  41
  -9  -1   2 1426.75 191.817  39
  -9  -1   2 1503.70 149.658  37
  -9  -1   0 8648.02 386.830  34
  -9  -1   0 9419.32 372.212   6
  -9  -1   0 9420.30 453.348   1
  -9  -1   0 8612.55 374.715  20
  -9  -1   0 9300.22 462.254  41
  -9  -1   0 8885.68 461.114  39
  -9  -1   0 9309.25 372.921  37
  -9  -1  -2 1544.02 163.227  34
  -9  -1  -2 1775.52 142.316   6
   9  -1   2 1601.80 127.842  27
  -9  -1  -2 1880.86 200.293   1
  -9  -1  -2 1903.88 151.243  20
  -9  -1  -2 1374.76 194.155  41
  -9  -1  -2 1396.68 192.828  39
  -9  -1  -2 1672.52 158.230  37
  -9  -1  -4 2746.94 187.510   4
   9  -1   4 2411.02 154.139  27
  -9  -1  -4 2668.03 225.908   1
  -9  -1  -4 2398.21 164.726  22
  -9  -1  -4 2473.06 164.316  20
  -9  -1  -4 2183.59 231.554  41
  -9  -1  -4 2244.00 233.304  39
  -9  -1  -4 2741.44 189.169  37
  -9  -1  -6 4434.23 238.434   4
  -9  -1  -6 3744.92 226.405  34
   9  -1   6 3804.54 197.253  27
  -9  -1  -6 4188.01 280.350   1
  -9  -1  -6 3683.91 203.783  22
  -9  -1  -6 3592.41 200.440  20
  -9  -1  -6 4095.22 225.674  37
  -9  -1  -8 1064.41 152.354  34
  -9  -1  -8 1087.94 143.521   4
   9  -1   8 1061.97 114.320  27
  -9  -1  -8 1082.63 121.468  22
  -9  -1  -8 871.433 160.459   1
  -9  -1  -8 833.967 115.649  20
  -9  -1  -8 1202.72 162.353  37
  -9  -1 -10 65.8941 134.130  34
  -9  -1 -10 67.6377 113.371   4
   9  -1  10 142.830 91.5450  27
  -9  -1 -10 106.002 136.312   1
  -9  -1 -10-20.3513 95.2370  20
  -9  -1 -12 800.303 148.391  34
  -9  -1 -12 686.164 138.078   4
   9  -1  12 604.840 105.425  27
  -9  -1 -12 689.706 138.816  25
  -9  -1 -12 683.733 165.360   1
  -9  -1 -14 209.878 124.361   4
   9  -1  14 45.4319 91.4573  27
  -9  -1 -14 179.416 140.175   1
  -9  -1 -14 108.601 121.981  25
   9  -1  16 1195.98 115.311  27
  -9  -1 -16 1286.93 144.807  25
  -9  -1 -16 1314.96 155.513   4
  -9  -1 -18 451.093 115.833   4
  -9  -1 -18 445.153 116.572  25
  -9  -1 -20 1616.07 143.065   4
  -9  -1 -20 1548.34 124.409  25
   9  -1  20 1908.39 169.132  43
   9  -1  20 1677.27 162.164   5
  -9  -1 -22 497.409 93.5183   4
   9  -1  22 564.852 117.201  43
   9  -1  22 769.636 122.028   5
  -9   0  25 155.403 71.8750  18
  -9   0  25 93.3931 78.9844   6
  -9   0  25 103.034 79.1014  21
  -9   0  23 1127.43 108.985  18
  -9   0  23 877.514 110.777   6
  -9   0  23 957.330 114.186  21
  -9   0  21 105.247 93.6239  18
  -9   0  21 153.439 107.301   6
  -9   0  21 167.415 110.371  21
  -9   0  19 4775.40 236.108  18
  -9   0  19 4330.66 228.424  28
  -9   0  19 4653.30 240.063   6
  -9   0  19 4518.29 234.360  21
  -9   0  17 9934.51 407.332  18
  -9   0  17 9533.12 461.283  32
  -9   0  17 9793.29 410.625   6
  -9   0  17 10063.5 402.727  28
  -9   0  17 9840.60 403.194  21
  -9   0  17 10076.3 399.262  36
  -9   0  15 1261.71 135.885  18
  -9   0  15 1425.05 263.753  32
  -9   0  15 1155.27 152.357  16
  -9   0  15 1410.34 146.278   6
  -9   0  15 1523.88 168.871  28
  -9   0  15 1489.29 182.078  45
  -9   0  15 1580.26 151.980  21
  -9   0  15 1452.14 135.604  36
  -9   0  13 1107.73 123.465  18
  -9   0  13 805.724 254.555  32
  -9   0  13 1078.28 189.605  45
  -9   0  13 995.087 149.406  16
  -9   0  13 1196.04 164.315  28
  -9   0  13 1211.89 133.601   6
  -9   0  13 1264.18 140.438  21
  -9   0  13 978.102 116.281  20
  -9   0  13 1018.32 125.600  36
  -9   0  11 4020.53 211.491  18
  -9   0  11 3611.93 305.948  32
  -9   0  11 3554.12 233.206  16
  -9   0  11 4307.58 218.418   6
  -9   0  11 3990.59 239.076  28
  -9   0  11 3520.85 295.530   1
  -9   0  11 4205.22 214.296  21
  -9   0  11 4089.92 206.642  20
  -9   0  11 3790.28 261.681  45
  -9   0  11 3830.92 214.272  36
  -9   0   9 1699.60 134.781  18
  -9   0   9 1509.00 155.044  16
  -9   0   9 1658.96 136.654   6
  -9   0   9 1523.64 119.459  13
  -9   0   9 1168.60 186.913   1
  -9   0   9 1518.67 141.673  21
  -9   0   9 1049.09 203.605  45
  -9   0   9 1488.56 137.805  20
  -9   0   7 7433.60 321.011  18
  -9   0   7 7147.51 403.039   1
  -9   0   7 7682.06 323.536   6
  -9   0   7 7551.48 309.245  13
  -9   0   7 6980.27 354.444  45
  -9   0   7 7961.28 327.375  20
  -9   0   7 7757.20 371.159  42
  -9   0   5 2518.94 233.204   1
  -9   0   5 2818.70 171.526  18
  -9   0   5 3022.18 171.897   6
  -9   0   5 2853.24 192.325  28
  -9   0   5 2610.82 154.780  13
  -9   0   5 2563.69 225.561  45
  -9   0   5 2976.72 182.117  20
  -9   0   5 2595.90 231.802  42
  -9   0   3 7569.07 321.609  18
  -9   0   3 7764.71 320.995   6
  -9   0   3 7759.01 328.597  28
  -9   0   3 8004.46 311.060  13
  -9   0   3 7028.31 347.976  45
  -9   0   3 7243.22 399.482   1
  -9   0   3 6485.90 396.782  41
  -9   0   3 7376.34 410.592  39
  -9   0   3 7249.06 305.729  37
  -9   0   1 4343.10 225.809   6
  -9   0   1 4761.56 240.445  28
  -9   0   1 4665.54 299.749   1
  -9   0   1 5137.07 280.077  42
  -9   0   1 4534.72 236.217  20
  -9   0   1 4366.55 302.300  41
  -9   0   1 4513.00 310.632  39
  -9   0   1 4555.83 222.918  37
  -9   0  -1 6514.03 291.876   6
  -9   0  -1 6661.24 297.925  28
  -9   0  -1 6520.25 366.293   1
  -9   0  -1 7185.93 342.233  42
  -9   0  -1 6545.11 297.640  20
  -9   0  -1 6735.54 384.357  41
  -9   0  -1 6893.13 386.126  39
  -9   0  -1 6338.07 284.707  37
  -9   0  -3 244.767 133.102   1
  -9   0  -3 213.344 109.386   4
  -9   0  -3 164.048 124.238  28
  -9   0  -3 227.026 98.0648   6
  -9   0  -3 236.132 194.637  45
  -9   0  -3 287.346 162.173  42
  -9   0  -3 59.0047 137.108  41
  -9   0  -3 161.331 108.067  20
  -9   0  -3 169.505 140.724  39
  -9   0  -3 110.094 147.067  19
  -9   0  -3 173.714 118.467  37
  -9   0  -5 2492.82 186.290   4
  -9   0  -5 2428.98 218.046   1
  -9   0  -5 2328.17 205.821  42
  -9   0  -5 2364.21 162.744  20
  -9   0  -5 2251.91 196.343  19
  -9   0  -5 2403.92 171.917  37
  -9   0  -7 1477.72 157.082   4
  -9   0  -7 1536.18 185.694   1
  -9   0  -7 1314.18 132.286  20
  -9   0  -7 1415.32 183.808  19
  -9   0  -9 2290.54 185.957   4
  -9   0  -9 2136.11 209.383   1
  -9   0  -9 1788.10 144.929  20
  -9   0  -9 2081.90 206.853  19
  -9   0 -11 2587.48 198.978  34
  -9   0 -11 2566.84 237.139   1
  -9   0 -11 2527.93 223.837  19
  -9   0 -11 2684.64 208.119   4
  -9   0 -13 944.993 146.121  34
  -9   0 -13 1196.01 160.105   4
  -9   0 -13 716.291 168.279   1
  -9   0 -15 2521.37 176.633  34
  -9   0 -15 2374.87 235.318   1
  -9   0 -15 2693.82 207.732   4
  -9   0 -17 788.303 144.664   4
  -9   0 -19 310.885 121.715   4
  -9   0 -19 325.076 109.757  25
   9   0  21 1158.20 163.823  43
  -9   0 -21 1431.87 140.328   4
  -9   0 -23 448.296 96.4514   4
   9   0  23 543.968 124.456  43
  -9   1  26 574.238 73.3198   6
  -9   1  26 628.155 89.7949  21
  -9   1  24 4820.39 202.729  18
  -9   1  24 5036.26 215.963   6
  -9   1  24 4999.62 222.719  21
  -9   1  22 2169.80 131.957  18
  -9   1  22 2254.50 226.261  32
  -9   1  22 2008.78 141.522   6
  -9   1  22 2101.74 156.687  21
  -9   1  20 5222.67 233.122  18
  -9   1  20 4510.78 313.908  32
  -9   1  20 5040.11 238.867   6
  -9   1  20 4909.63 238.502  28
  -9   1  18 1657.83 134.712  18
  -9   1  18 1757.56 258.975  32
  -9   1  18 1662.50 144.576   6
  -9   1  18 1966.71 168.373  28
  -9   1  16 2228.22 155.316  18
  -9   1  16 2279.98 283.261  32
  -9   1  16 2381.56 161.730   6
  -9   1  16 2436.27 189.293  28
  -9   1  14 2317.42 154.243  18
  -9   1  14 1959.30 167.721  16
  -9   1  14 2288.78 158.174   6
  -9   1  14 2346.37 197.078  28
  -9   1  14 2167.69 139.306  20
  -9   1  14 1755.04 176.986  42
  -9   1  12 2457.58 157.834  18
  -9   1  12 2369.96 183.065  16
  -9   1  12 2582.66 166.042   6
  -9   1  12 2434.44 156.085  20
  -9   1  12 2144.70 197.617  42
  -9   1  10 8212.01 342.832  20
  -9   1  10 8215.95 342.494  18
  -9   1  10 8065.46 365.287  16
  -9   1  10 8463.74 346.392   6
  -9   1  10 8018.85 347.594  13
  -9   1  10 8211.23 440.178   1
  -9   1  10 8612.25 383.088  42
  -9   1   8 5440.37 256.067  18
  -9   1   8 5235.01 331.953  32
  -9   1   8 5417.00 278.577  16
  -9   1   8 5520.99 255.590   6
  -9   1   8 5351.47 339.653   1
  -9   1   8 5919.24 264.439  13
  -9   1   8 5707.70 302.751  42
  -9   1   6 7278.18 319.862  18
  -9   1   6 7178.17 384.185  32
  -9   1   6 7436.70 404.745   1
  -9   1   6 7803.01 319.731   6
  -9   1   6 7386.81 321.802  13
  -9   1   6 7853.19 368.852  42
  -9   1   4 1775.67 201.922   1
  -9   1   4 1877.75 245.589  32
  -9   1   4 1757.41 138.390   6
  -9   1   4 1994.32 167.158  28
  -9   1   2 1344.56 123.370   6
  -9   1   2 1251.77 146.336  28
  -9   1   2 1121.58 121.843  24
  -9   1   2 1430.04 203.263  45
  -9   1   2 1066.92 174.158   1
  -9   1   2 1107.85 185.248  41
  -9   1   2 1204.61 186.774  39
  -9   1   0 8314.06 346.943  17
  -9   1   0 7991.87 338.649   6
  -9   1   0 8515.61 343.172  28
  -9   1   0 7477.98 332.320  24
  -9   1   0 8104.18 420.255   1
  -9   1   0 8566.77 377.086  45
  -9   1   0 9203.87 381.344  42
  -9   1   0 7678.85 424.435  41
  -9   1   0 8139.86 432.399  39
  -9   1   0 7785.05 337.528  19
  -9   1  -2 1659.77 138.697  17
  -9   1  -2 1882.28 144.615   6
  -9   1  -2 1693.37 157.069  28
  -9   1  -2 2125.96 205.230   1
  -9   1  -2 1864.24 218.268  45
  -9   1  -2 2080.17 192.000  42
  -9   1  -2 1478.80 201.347  41
  -9   1  -2 1689.90 206.097  39
  -9   1  -2 1806.61 172.009  19
  -9   1  -4 2430.62 183.137   4
  -9   1  -4 2362.27 161.287  17
  -9   1  -4 2796.25 230.031   1
  -9   1  -4 2621.30 233.055  45
  -9   1  -4 2373.28 207.446  42
  -9   1  -4 2313.43 234.090  41
  -9   1  -4 2407.12 236.491  39
  -9   1  -4 2625.58 197.600  19
  -9   1  -6 4145.42 241.178   4
  -9   1  -6 3872.33 214.060  17
  -9   1  -6 3957.81 279.807   1
  -9   1  -6 4043.80 268.682  45
  -9   1  -6 4083.42 251.996  42
  -9   1  -6 3949.64 239.887  19
  -9   1  -8 1106.26 121.044  17
  -9   1  -8 1036.69 142.901   4
  -9   1  -8 798.445 169.289  42
  -9   1  -8 871.738 169.017   1
  -9   1  -8 1176.27 179.350  19
  -9   1 -10 136.138 120.766   4
  -9   1 -10-126.877 148.463   1
  -9   1 -10 13.6362 142.194  42
  -9   1 -10 124.846 94.4077  20
  -9   1 -10 40.2429 173.650  19
  -9   1 -12 701.989 137.246   4
  -9   1 -12 395.440 147.923   1
  -9   1 -14 62.4762 117.072  34
  -9   1 -14 81.4950 117.397   4
  -9   1 -14-29.1906 123.188   1
  -9   1 -16 1196.95 148.557   4
  -9   1 -16 1140.92 205.690  19
  -9   1 -18 312.655 114.887   4
  -9   1 -20 1284.14 133.622   4
   9   1  20 1575.08 155.302   5
   9   1  20 1436.03 167.191  43
  -9   1 -22 532.053 93.4303   4
   9   1  22 418.564 125.548  43
   9   1  22 542.484 113.980   5
  -9   2  23 205.244 176.821  32
  -9   2  23 167.430 57.7871   6
  -9   2  23 192.380 97.3123  21
  -9   2  21 8461.14 395.511  32
  -9   2  21 8615.84 330.420   6
  -9   2  21 8610.36 336.341  28
  -9   2  21 9210.55 351.804  21
  -9   2  19 40.3755 123.254  28
  -9   2  19-19.5377 78.0546   6
  -9   2  19 3.23562 115.640  21
  -9   2  17 2768.87 161.936   6
  -9   2  17 2923.20 191.022  21
  -9   2  15 434.898 94.8118   6
  -9   2  15 553.808 133.062  21
  -9   2  13 3016.21 294.276  32
  -9   2  13 3025.65 169.705   6
  -9   2  13 2983.89 195.209  21
  -9   2  13 2757.42 203.887  42
  -9   2  11 802.183 249.665  32
  -9   2  11 678.411 115.379  16
  -9   2  11 780.168 103.732   6
  -9   2  11 903.618 139.971  21
  -9   2  11 1107.95 164.176  42
  -9   2   9 675.230 243.682  32
  -9   2   9 531.592 113.038  16
  -9   2   9 642.919 101.500   6
  -9   2   9 554.892 99.3093  24
  -9   2   9 352.851 155.003  42
  -9   2   7 1885.44 255.687  32
  -9   2   7 1738.93 153.122  16
  -9   2   7 1909.43 137.798   6
  -9   2   7 1834.48 137.248  24
  -9   2   7 2095.45 214.721   1
  -9   2   7 1672.35 193.740  42
  -9   2   5 2712.63 273.489  32
  -9   2   5 3051.47 189.514  16
  -9   2   5 2938.37 167.164   6
  -9   2   5 2630.67 239.143   1
  -9   2   5 2733.74 168.126  24
  -9   2   3 488.523 225.736  32
  -9   2   3 551.276 101.184   6
  -9   2   3 427.738 146.544   1
  -9   2   3 630.164 114.494  24
  -9   2   3 711.326 128.808  19
  -9   2   1 2426.82 228.539   1
  -9   2   1 2486.56 165.910   6
  -9   2   1 2928.22 194.837  17
  -9   2   1 2737.04 175.172  24
  -9   2   1 2675.63 180.336  19
  -9   2  -1 555.505 112.672  17
  -9   2  -1 482.824 125.777  24
  -9   2  -1 875.169 199.103  45
  -9   2  -1 413.594 138.256   1
  -9   2  -1 526.290 147.290  41
  -9   2  -1 667.267 152.348  39
  -9   2  -1 575.523 143.734  19
  -9   2  -3 7888.03 350.666  17
  -9   2  -3 7609.41 330.108  24
  -9   2  -3 7483.22 357.920  45
  -9   2  -3 7551.00 393.957   1
  -9   2  -3 6602.90 390.734  41
  -9   2  -3 7003.30 399.980  39
  -9   2  -3 7462.59 327.551  19
  -9   2  -5 583.983 121.958  17
  -9   2  -5 510.357 138.329   1
  -9   2  -5 432.772 138.577  24
  -9   2  -5 476.417 150.559  42
  -9   2  -5 530.917 184.537  45
  -9   2  -5 589.569 151.242  41
  -9   2  -5 381.255 141.792  39
  -9   2  -5 728.480 160.630  19
  -9   2  -7 935.165 135.504  17
  -9   2  -7 973.522 158.028   1
  -9   2  -7 1000.65 187.610  45
  -9   2  -7 1242.33 167.666  42
  -9   2  -7 798.119 164.348  41
  -9   2  -7 811.740 162.864  39
  -9   2  -7 867.583 169.392  19
  -9   2  -9 4177.37 227.692   4
  -9   2  -9 3930.49 230.327  17
  -9   2  -9 3941.96 274.956   1
  -9   2  -9 3576.08 229.379  42
  -9   2  -9 2880.64 266.212  41
  -9   2  -9 3222.68 274.409  39
  -9   2 -11 6209.04 285.139   4
  -9   2 -11 4626.28 265.848  42
  -9   2 -13 61.8392 98.6527   4
  -9   2 -15 1898.81 157.278   4
   9   2  15 2182.54 185.577  43
  -9   2 -15 2192.32 216.742  19
  -9   2 -17 782.587 111.382   4
   9   2  17 1024.52 147.288  43
  -9   2 -17 994.726 182.532  19
  -9   2 -19 810.880 99.5760  17
   9   2  19 1085.87 136.649  43
   9   2  19 816.072 114.894   5
  -9   2 -19 790.012 156.351  19
   9   2  21-25.1810 79.9395   5
   9   2  21 42.7309 105.120  43
   9   2  21 3.52507 118.782  40
  -9   3  20 2224.86 215.373  32
  -9   3  20 2537.16 146.120  28
  -9   3  18 984.734 215.473  32
  -9   3  16 1312.18 235.896  32
  -9   3  14 3981.79 298.106  32
  -9   3  12 4178.87 301.434  32
  -9   3  12 4427.60 196.438  24
  -9   3  12 3750.65 228.931  42
  -9   3  10 3795.88 292.143  32
  -9   3  10 3863.87 211.306  13
  -9   3  10 3801.99 194.086  24
  -9   3  10 3841.92 230.618  42
  -9   3   8 1177.53 229.534  32
  -9   3   8 1057.49 131.199  13
  -9   3   8 1176.62 127.568  24
  -9   3   6 1382.01 133.561  19
  -9   3   6 1095.13 221.346  32
  -9   3   6 1303.38 136.234  13
  -9   3   6 1252.96 134.171  24
  -9   3   4 3622.84 208.632  13
  -9   3   4 3330.86 197.003  24
  -9   3   4 3609.51 196.135  19
  -9   3   2-2.91309 129.541  19
  -9   3   2-85.5609 108.579  13
  -9   3   2 94.3609 118.744  24
  -9   3   0 910.749 151.871  19
  -9   3   0 820.031 134.163  17
  -9   3   0 807.994 140.684  24
  -9   3  -2 4777.97 269.914  17
  -9   3  -2 4477.82 251.748  24
  -9   3  -2 4852.65 273.172  45
  -9   3  -2 5227.51 255.939  19
  -9   3  -4 2477.32 193.115  17
  -9   3  -4 2666.18 197.315  24
  -9   3  -4 2120.17 202.851  45
  -9   3  -4 2848.49 201.211  19
  -9   3  -6 772.869 132.798  17
  -9   3  -6 930.571 171.817  19
  -9   3  -8 139.865 114.146  17
  -9   3  -8 110.072 141.861  42
  -9   3 -10 1723.27 160.682  17
  -9   3 -10 1130.51 152.291  42
  -9   3 -12 830.801 126.883  17
  -9   3 -14 1359.86 136.450  17
  -9   3 -14 1439.41 179.029  19
  -9   3 -16 307.932 91.4377  17
  -9   3 -16 376.771 147.865  19
  -9   3 -18 1511.13 148.814  19
  -9   4  15 1036.65 193.316  32
  -9   4  13 682.624 181.784  32
  -9   4  11 1761.22 195.786  32
  -9   4  11 1875.53 149.188  42
  -9   4  11 1936.45 124.667  24
  -9   4   9 114.822 90.9450  24
  -9   4   9 100.125 130.609  42
  -9   4   7 3492.64 181.045  24
  -9   4   5 2354.67 158.746  13
  -9   4   5 2593.85 163.025  24
  -9   4   5 2905.11 164.143  19
  -9   4   3 1259.90 121.772  13
  -9   4   3 1240.47 133.002  24
  -9   4   3 1614.19 142.426  19
  -9   4   1 2004.27 148.792  13
  -9   4   1 2043.81 156.659  24
  -9   4   1 2110.71 178.453  45
  -9   4  -1 1115.02 146.309  19
  -9   4  -1 915.845 113.693  13
  -9   4  -3 675.513 106.867  13
  -9   4  -3 945.785 146.496  19
  -9   4  -5 974.778 125.896  17
  -9   4  -5 917.531 110.776  13
  -9   4  -7 284.611 87.8183  13
  -9   4  -7 235.374 121.652  42
  -9   4  -9 913.751 102.882  13
  -9   4  -9 780.068 121.328  42
  -9   4 -11 355.049 130.725  19
 -10  -4  10 592.502 61.1238  35
  10  -4 -10 554.490 97.2360  27
 -10  -4  10 592.452 47.9590  23
 -10  -4   8 1601.24 93.4041  35
  10  -4  -8 1549.55 122.980  27
 -10  -4   8 1395.89 74.4801  23
  10  -4  -6 1176.02 118.558  27
  10  -4  -6 665.159 166.681  14
  10  -4  -4 4528.85 216.138  27
 -10  -4   2 529.036 67.6026  35
  10  -4  -2 602.510 104.358  27
 -10  -4   0 280.559 61.1149  35
  10  -4   0 403.817 103.759  27
 -10  -4  -2 2327.71 129.274  35
  10  -4   2 2603.78 152.667  27
 -10  -4  -4 761.077 76.2558  35
  10  -4   4 995.374 108.874  27
 -10  -4  -6 496.500 65.0873  35
  10  -4   6 879.511 101.444  27
 -10  -4  -8 600.182 61.9525  35
  10  -4   8 877.914 97.8012  27
  10  -3 -17 963.486 160.436  14
 -10  -3  15 5076.59 229.355  36
 -10  -3  13 894.427 75.2575  35
 -10  -3  13 686.848 62.0887  23
 -10  -3  13 857.537 108.405  36
 -10  -3  11 3781.71 175.974  35
 -10  -3  11 3861.42 166.822  23
 -10  -3   9 1703.14 110.547  35
 -10  -3   9 1647.98 94.3044  23
 -10  -3   7 4783.38 215.936  35
 -10  -3   7 4929.15 259.225  20
 -10  -3   7 4803.81 194.635  23
 -10  -3   5 1466.62 112.209  35
 -10  -3   5 1438.20 82.6691  23
 -10  -3   3 349.172 78.3261  35
  10  -3  -3 292.298 115.979  27
 -10  -3   3 276.777 40.7616  23
 -10  -3   3 488.983 173.540  20
  10  -3  -1 2988.77 189.013  27
 -10  -3   1 2702.58 214.468  20
  10  -3   1 2860.24 167.337  27
 -10  -3  -1 3210.40 192.966  20
  10  -3   3 947.531 129.819  27
 -10  -3  -3 890.473 158.804  25
 -10  -3  -3 921.646 143.272  20
 -10  -3  -3 699.945 80.3508  38
  10  -3   5 4443.26 220.089  27
 -10  -3  -5 4144.08 214.450  20
 -10  -3  -5 4648.32 236.298  37
  10  -3   7 443.294 109.750  27
 -10  -3  -7 698.242 114.627  20
 -10  -3  -7 414.895 76.0333  38
 -10  -3  -7 565.856 145.261  37
  10  -3   9 4575.50 217.871  27
 -10  -3  -9 4594.65 227.936  25
 -10  -3  -9 5123.64 238.713  37
  10  -3  11 305.909 97.6419  27
 -10  -3 -11 459.730 132.090  37
  10  -3  13 560.000 94.5467  27
 -10  -3 -13 585.794 117.815  37
  10  -3  15 959.620 92.2289  27
 -10  -3 -15 1185.55 114.378  37
 -10  -2  22 5071.54 207.100  18
 -10  -2  20 622.724 91.8851  36
 -10  -2  20 627.216 89.8489  18
 -10  -2  18 6272.56 259.328  18
 -10  -2  18 5613.33 245.741   6
 -10  -2  18 6185.41 264.136  36
 -10  -2  16 670.213 115.228  36
 -10  -2  16 775.706 103.481  18
 -10  -2  16 588.532 96.3430   6
 -10  -2  16 889.541 102.105  22
 -10  -2  14 5500.88 249.844  18
 -10  -2  14 5473.21 223.015  35
 -10  -2  14 5182.16 241.932   6
 -10  -2  14 5858.30 254.654  22
 -10  -2  14 5627.52 251.884  20
 -10  -2  14 5345.89 263.918  36
 -10  -2  12 655.743 71.2010  35
 -10  -2  12 663.872 104.334  18
 -10  -2  12 631.803 100.517   6
 -10  -2  12 696.912 64.5919  23
 -10  -2  12 559.635 123.138  22
 -10  -2  12 590.224 128.759  20
 -10  -2  10 1489.47 127.217  18
 -10  -2  10 1636.90 104.376  35
 -10  -2  10 1500.96 129.215   6
 -10  -2  10 1299.89 135.407  16
 -10  -2  10 1777.95 161.141  20
 -10  -2  10 1563.44 93.0784  23
 -10  -2  10 1605.00 159.039  22
 -10  -2   8 11693.5 460.097  18
 -10  -2   8 12024.6 445.072  35
 -10  -2   8 12073.3 456.391   6
 -10  -2   8 11537.9 471.217  16
 -10  -2   8 11491.2 425.337  23
 -10  -2   8 11377.8 475.676  22
 -10  -2   8 12318.9 472.966  20
 -10  -2   8 12272.8 475.345  36
 -10  -2   6 4799.92 224.625  35
 -10  -2   6 5271.50 239.681   6
 -10  -2   6 4883.41 252.885  16
 -10  -2   6 4310.86 308.712   1
 -10  -2   6 5244.52 266.427  20
 -10  -2   4 5428.02 252.745   6
 -10  -2   4 5269.12 267.505  16
 -10  -2   4 4816.08 326.156   1
 -10  -2   4 5780.43 252.844  25
 -10  -2   2 1576.56 174.485  34
 -10  -2   2 898.051 178.270   1
 -10  -2   2 1389.97 142.779  25
 -10  -2   2 1238.61 145.047  22
 -10  -2   2 1463.47 171.504  20
 -10  -2   0 3218.40 271.010   1
 -10  -2   0 3582.70 237.588  34
  10  -2   0 3989.16 217.355  27
 -10  -2   0 3855.76 220.260  25
 -10  -2   0 3848.71 219.934  22
 -10  -2   0 3920.83 230.051  20
 -10  -2  -2 1196.55 170.464  34
  10  -2   2 1032.65 129.113  27
 -10  -2  -2 1172.21 158.859  25
 -10  -2  -2 1146.88 141.627  22
 -10  -2  -2 1162.76 150.517  20
 -10  -2  -2 910.871 180.053  41
 -10  -2  -2 916.293 182.345  39
 -10  -2  -2 738.720 163.241   1
  10  -2   4 1814.82 146.132  27
 -10  -2  -4 1686.68 178.559  25
 -10  -2  -4 2065.60 163.026  22
 -10  -2  -4 1967.63 160.755  20
 -10  -2  -4 1814.06 201.426   1
 -10  -2  -4 1481.99 201.924  41
 -10  -2  -4 1540.07 202.215  39
  10  -2   6 2076.29 148.676  27
 -10  -2  -6 1241.27 192.952   1
 -10  -2  -6 2135.64 156.210  20
 -10  -2  -6 1270.59 198.274  41
 -10  -2  -6 1017.42 195.054  39
 -10  -2  -8 2781.49 171.471  20
  10  -2   8 2951.26 177.123  27
  10  -2  10 146.186 94.5914  27
 -10  -2 -10 289.399 140.378  25
 -10  -2 -10 243.070 159.115  37
  10  -2  12 1181.75 120.733  27
 -10  -2 -12 1591.78 152.937  25
 -10  -2 -12 1270.23 171.288  37
  10  -2  14 100.008 85.8752  27
 -10  -2 -14 172.206 116.292  25
 -10  -2 -14 162.139 138.302  37
  10  -2  16 2101.49 130.526  27
 -10  -2 -16 2463.26 153.039  25
 -10  -2 -16 2580.80 171.366  37
  10  -2  18 146.774 61.4530  27
 -10  -2 -18 262.624 92.3404  25
 -10  -2 -18 266.787 109.214  37
 -10  -1  23 123.597 73.1256  18
 -10  -1  23 99.4222 69.7927   6
 -10  -1  21 3616.07 181.097   6
 -10  -1  19 1349.63 125.949   6
 -10  -1  19 1536.70 124.664  36
 -10  -1  17 2573.21 165.571   6
 -10  -1  17 2372.72 154.676  22
 -10  -1  17 2535.25 164.152  36
 -10  -1  15 10308.1 410.441   6
 -10  -1  15 9998.38 390.851  20
 -10  -1  15 10553.8 417.321  36
 -10  -1  13 1279.94 145.431  16
 -10  -1  13 1352.68 131.420   6
 -10  -1  13 1543.45 137.287  20
 -10  -1  13 1229.43 138.272  36
 -10  -1  11 5285.01 253.399  18
 -10  -1  11 4638.07 263.282  16
 -10  -1  11 5477.05 248.487   6
 -10  -1  11 5133.94 248.992  20
 -10  -1  11 4881.56 257.101  36
 -10  -1   9 1318.17 131.620  18
 -10  -1   9 1063.69 82.1632  35
 -10  -1   9 1091.96 186.284   1
 -10  -1   9 1169.69 123.843   6
 -10  -1   9 1136.26 141.628  16
 -10  -1   9 1040.17 134.889  20
 -10  -1   7 1159.61 129.689  18
 -10  -1   7 1001.71 87.7166  35
 -10  -1   7 1152.60 139.943  34
 -10  -1   7 1232.69 144.523  16
 -10  -1   7 1432.69 194.989   1
 -10  -1   7 1273.77 126.165   6
 -10  -1   7 1331.60 149.295  20
 -10  -1   5 6966.48 300.731  18
 -10  -1   5 6336.90 301.677  34
 -10  -1   5 6576.25 292.042   6
 -10  -1   5 5924.62 371.069   1
 -10  -1   5 6052.81 269.597  25
 -10  -1   3 1605.31 171.062  34
 -10  -1   3 1804.97 210.740   1
 -10  -1   3 1574.90 141.672   6
 -10  -1   3 1497.11 140.448  25
 -10  -1   1 7397.98 358.165  34
 -10  -1   1 8209.50 343.711   6
  10  -1  -1 7989.94 326.466  27
 -10  -1   1 8028.90 333.976  25
 -10  -1   1 7903.62 347.851  20
 -10  -1   1 7281.53 430.121  41
 -10  -1   1 8273.12 436.808   1
 -10  -1   1 7284.27 433.355  39
 -10  -1   1 7949.17 339.179  37
 -10  -1  -1 5020.25 275.636  34
 -10  -1  -1 4784.62 252.227   6
 -10  -1  -1 5008.56 331.075   1
 -10  -1  -1 5180.81 258.320  25
 -10  -1  -1 5274.01 254.794  22
 -10  -1  -1 5554.10 262.941  20
 -10  -1  -1 4623.01 333.126  41
 -10  -1  -1 4896.11 342.089  39
 -10  -1  -1 5219.23 259.490  37
 -10  -1  -3 1571.29 167.460  25
 -10  -1  -3 1972.92 217.536   1
 -10  -1  -3 1555.08 146.946  22
 -10  -1  -3 1722.31 151.298  20
 -10  -1  -3 1344.48 202.770  41
 -10  -1  -3 1180.90 196.685  39
 -10  -1  -3 1830.12 165.156  37
 -10  -1  -5 752.911 161.840   1
 -10  -1  -5 656.935 120.089  22
 -10  -1  -5 607.447 123.298  20
 -10  -1  -5 680.085 175.589  41
 -10  -1  -5 602.135 169.400  39
 -10  -1  -5 1007.24 150.560  37
 -10  -1  -7 878.045 169.119   1
 -10  -1  -7 993.529 161.773  34
 -10  -1  -7 1096.21 147.756   4
 -10  -1  -7 857.349 118.724  22
 -10  -1  -7 854.305 124.563  20
 -10  -1  -7 1092.55 194.634  41
 -10  -1  -7 825.400 181.048  39
 -10  -1  -7 853.868 153.642  37
 -10  -1  -9 3053.00 210.173   4
 -10  -1  -9 3375.57 212.427  34
 -10  -1  -9 2988.53 258.181   1
 -10  -1  -9 3014.74 206.864  25
 -10  -1  -9 2899.68 174.436  20
 -10  -1  -9 2400.19 257.885  41
 -10  -1  -9 2536.47 264.258  39
 -10  -1  -9 3238.42 213.866  37
 -10  -1 -11 3646.98 229.113   4
 -10  -1 -11 3828.76 227.143  34
 -10  -1 -11 3521.47 214.613  25
 -10  -1 -11 3878.60 230.164  37
 -10  -1 -13 1396.81 155.004   4
 -10  -1 -13 1347.33 155.756  25
 -10  -1 -15 730.203 127.219   4
 -10  -1 -15 591.437 127.293  25
 -10  -1 -17 1145.88 132.650   4
 -10  -1 -17 1230.74 131.611  25
 -10  -1 -19 476.577 97.8387   4
 -10  -1 -19 463.470 97.5838  25
  10  -1  19 581.256 133.431  43
  10  -1  21 44.3478 99.3147  43
  10  -1  21 33.4431 97.3550   5
 -10   0  24 4399.25 186.371  18
 -10   0  24 4154.59 187.231   6
 -10   0  22 1449.97 116.441  18
 -10   0  22 1422.99 116.591   6
 -10   0  20 568.763 100.763  18
 -10   0  20 524.182 105.623   6
 -10   0  20 530.095 110.539  21
 -10   0  18 8399.26 355.481  18
 -10   0  18 8470.57 360.130   6
 -10   0  18 8800.13 352.289  21
 -10   0  16 3898.21 210.995  18
 -10   0  16 3503.99 208.048   6
 -10   0  16 3973.54 229.416  28
 -10   0  16 3777.41 211.043  21
 -10   0  14 3543.82 202.816  18
 -10   0  14 3135.38 215.862  16
 -10   0  14 3922.28 207.544   6
 -10   0  14 3632.51 225.108  28
 -10   0  14 3373.39 201.336  21
 -10   0  14 3145.02 235.834  45
 -10   0  14 3011.90 174.854  20
 -10   0  12 6219.15 292.585  18
 -10   0  12 6304.70 317.952  16
 -10   0  12 6707.99 296.791   6
 -10   0  12 6384.90 328.371  45
 -10   0  12 6701.14 320.579  28
 -10   0  12 6131.57 280.253  20
 -10   0  10 4419.17 229.316  18
 -10   0  10 4262.64 251.195  16
 -10   0  10 4608.66 230.339   6
 -10   0  10 4403.51 317.554   1
 -10   0  10 4102.84 278.902  45
 -10   0  10 4268.22 225.245  20
 -10   0   8 2769.79 179.172  18
 -10   0   8 2731.86 202.814  16
 -10   0   8 2948.63 181.241   6
 -10   0   8 2354.99 238.885   1
 -10   0   8 2659.92 160.081  13
 -10   0   8 2751.04 242.847  45
 -10   0   8 3090.60 189.195  20
 -10   0   6 285.371 103.063  18
 -10   0   6 292.947 158.896  28
 -10   0   6 196.630 101.520   6
 -10   0   6 187.752 147.333   1
 -10   0   6 308.945 82.1469  13
 -10   0   6 224.476 199.078  45
 -10   0   6 291.592 123.485  20
 -10   0   4 4936.68 330.155   1
 -10   0   4 5234.95 252.923   6
 -10   0   4 5102.24 267.034  28
 -10   0   4 4971.56 232.146  13
 -10   0   4 4750.35 296.823  45
 -10   0   2 1597.47 144.975   6
 -10   0   2 1934.49 178.117  28
 -10   0   2 1448.34 121.964  13
 -10   0   2 1234.66 205.470  41
 -10   0   2 1468.83 213.100  39
 -10   0   2 1624.42 142.677  37
 -10   0   2 1018.02 190.474   1
 -10   0   0 2379.66 169.018   6
 -10   0   0 2318.87 190.144  28
 -10   0   0 2664.95 185.333  20
 -10   0   0 2635.99 236.043  42
 -10   0   0 2619.14 242.620   1
 -10   0   0 1960.00 238.629  41
 -10   0   0 1851.45 234.449  39
 -10   0   0 2232.30 165.639  37
 -10   0  -2 2610.43 176.831   6
 -10   0  -2 3208.69 255.344   1
 -10   0  -2 2881.57 184.774  20
 -10   0  -2 2128.79 238.414  41
 -10   0  -2 2088.83 187.172  19
 -10   0  -2 1910.23 235.546  39
 -10   0  -2 2443.09 173.446  37
 -10   0  -4 119.226 138.009   1
 -10   0  -4 154.291 151.149  41
 -10   0  -4 173.074 110.503  20
 -10   0  -4 67.0774 144.736  39
 -10   0  -4 149.780 157.318  19
 -10   0  -4 38.8624 114.543  37
 -10   0  -6 1956.34 175.689   4
 -10   0  -6 1871.58 208.847   1
 -10   0  -6 1410.75 132.439  22
 -10   0  -6 1861.34 153.448  20
 -10   0  -6 1469.94 206.606  41
 -10   0  -6 1513.41 209.697  39
 -10   0  -6 1761.47 159.080  37
 -10   0  -6 2044.12 194.188  19
 -10   0  -8-69.9581 135.713   1
 -10   0  -8 36.4041 145.389  34
 -10   0  -8 103.052 119.236   4
 -10   0  -8 81.6887 102.203  20
 -10   0  -8 120.688 171.436  19
 -10   0  -8 67.9539 122.415  37
 -10   0 -10 1720.92 173.618   4
 -10   0 -10 1734.06 181.397  34
 -10   0 -10 1556.74 132.597  20
 -10   0 -10 1554.27 199.150   1
 -10   0 -10 1516.70 158.883  37
 -10   0 -12 265.156 135.701  34
 -10   0 -12 474.271 135.627   4
 -10   0 -12 131.194 136.921   1
 -10   0 -12 319.998 136.491  37
 -10   0 -14 2452.31 196.838   4
 -10   0 -14 2530.83 178.358  34
 -10   0 -16 486.002 126.295   4
 -10   0 -18 1102.71 135.914   4
 -10   0 -18 1175.17 125.866  25
 -10   0 -18 1160.69 139.768  37
 -10   0 -20 282.463 94.4848   4
 -10   0 -20 199.071 90.3057  25
 -10   0 -20 227.917 108.003  37
 -10   1  23 187.760 60.3074  18
 -10   1  23 251.718 74.6671   6
 -10   1  21 3686.32 172.471  18
 -10   1  21 3604.59 177.837   6
 -10   1  21 3292.17 185.603  21
 -10   1  19 1562.70 121.720  18
 -10   1  19 1691.91 240.258  32
 -10   1  19 1510.61 123.800   6
 -10   1  19 1521.19 147.948  28
 -10   1  19 1385.93 145.461  21
 -10   1  17 2698.22 159.419  18
 -10   1  17 2366.63 283.242  32
 -10   1  17 2616.54 163.847   6
 -10   1  17 2660.93 191.041  28
 -10   1  17 2104.70 202.889  45
 -10   1  15 10089.6 402.494  18
 -10   1  15 9764.23 401.503   6
 -10   1  15 10445.0 419.221  28
 -10   1  15 10110.5 430.897  45
 -10   1  13 978.828 116.628  18
 -10   1  13 945.181 135.060  16
 -10   1  13 1142.69 123.227   6
 -10   1  13 1285.57 180.214  28
 -10   1  13 1097.94 213.282  45
 -10   1  13 1066.54 117.248  20
 -10   1  11 4886.61 243.366  18
 -10   1  11 4640.58 261.687  16
 -10   1  11 5286.74 242.620   6
 -10   1  11 5011.56 242.630  20
 -10   1  11 5045.68 288.186  42
 -10   1   9 1397.90 129.734  18
 -10   1   9 1274.41 259.746  32
 -10   1   9 1423.42 129.807   6
 -10   1   9 920.335 184.055   1
 -10   1   9 1090.47 144.189  16
 -10   1   9 1206.52 128.531  13
 -10   1   9 1182.38 220.438  45
 -10   1   9 1225.50 135.284  20
 -10   1   9 1438.76 196.233  42
 -10   1   7 1595.41 261.612  32
 -10   1   7 1673.35 160.199  16
 -10   1   7 1586.05 137.099   6
 -10   1   7 1684.93 182.368  28
 -10   1   7 1691.06 210.945   1
 -10   1   7 1815.49 141.847  13
 -10   1   7 1759.55 223.896  45
 -10   1   7 1855.68 213.775  42
 -10   1   7 1798.09 157.778  20
 -10   1   5 6832.26 304.935   6
 -10   1   5 6721.16 398.145   1
 -10   1   5 7026.51 319.065  28
 -10   1   5 6746.67 309.392  13
 -10   1   5 7584.15 366.953  42
 -10   1   3 1733.67 215.600   1
 -10   1   3 2323.37 160.569   6
 -10   1   3 2149.99 181.918  28
 -10   1   3 2093.63 155.740  13
 -10   1   1 7925.60 339.609   6
 -10   1   1 7940.57 340.564  28
 -10   1   1 8198.70 376.867  45
 -10   1   1 7966.03 387.560  42
 -10   1   1 7002.66 427.153  41
 -10   1   1 7637.49 427.034   1
 -10   1   1 7334.61 435.890  39
 -10   1  -1 4644.49 238.228   6
 -10   1  -1 4670.13 241.335  28
 -10   1  -1 4701.86 293.473  45
 -10   1  -1 5006.05 327.484   1
 -10   1  -1 4821.34 285.552  42
 -10   1  -1 3913.35 315.270  41
 -10   1  -1 4769.09 251.012  19
 -10   1  -1 4484.65 324.453  39
 -10   1  -3 1463.92 128.521  17
 -10   1  -3 1597.22 154.430  28
 -10   1  -3 1745.33 209.971   1
 -10   1  -3 1854.51 231.772  45
 -10   1  -3 1769.41 197.406  42
 -10   1  -3 1244.66 204.217  41
 -10   1  -3 1367.38 205.177  39
 -10   1  -3 1794.45 181.019  19
 -10   1  -5 636.444 99.2644  17
 -10   1  -5 661.607 162.182   1
 -10   1  -5 1063.86 222.118  45
 -10   1  -5 860.574 178.948  42
 -10   1  -5 521.515 171.154  41
 -10   1  -5 552.847 169.516  39
 -10   1  -5 875.941 170.223  19
 -10   1  -7 999.218 175.345   1
 -10   1  -7 898.043 107.608  17
 -10   1  -7 852.262 137.929   4
 -10   1  -7 788.419 178.896  42
 -10   1  -7 732.798 179.844  41
 -10   1  -7 800.472 120.844  20
 -10   1  -7 766.213 185.368  39
 -10   1  -7 1137.08 184.305  19
 -10   1  -9 3224.59 210.894   4
 -10   1  -9 2626.82 169.149  17
 -10   1  -9 3066.12 255.417   1
 -10   1  -9 2512.42 212.713  42
 -10   1  -9 2826.98 172.031  20
 -10   1  -9 2306.61 252.787  41
 -10   1  -9 3099.07 227.254  19
 -10   1  -9 1843.31 240.078  39
 -10   1  -9 2701.70 169.559  37
 -10   1 -11 3477.54 220.226   4
 -10   1 -11 2499.54 246.015   1
 -10   1 -11 2961.99 167.010  20
 -10   1 -11 3548.41 238.863  19
 -10   1 -11 2682.20 178.557  37
 -10   1 -13 1094.26 144.309  34
 -10   1 -13 1146.13 147.513   4
 -10   1 -13 992.945 131.343  37
 -10   1 -15 458.739 109.949  34
 -10   1 -15 430.188 119.322   4
 -10   1 -15 414.784 115.179  37
 -10   1 -17 1004.21 124.028   4
 -10   1 -19 577.377 100.764   4
  10   1  19 664.797 138.348  43
  10   1  21 14.0796 106.367  43
  10   1  21 22.6581 97.8083   5
 -10   2  22 4575.52 248.508  32
 -10   2  20 668.953 111.365  28
 -10   2  20 528.075 74.4748   6
 -10   2  18 5413.28 235.404   6
 -10   2  18 6034.95 258.106  28
 -10   2  16 641.167 137.887  28
 -10   2  16 555.878 93.5598   6
 -10   2  14 4927.40 349.414  32
 -10   2  14 5529.44 236.155   6
 -10   2  14 4724.64 257.429  42
 -10   2  12 481.385 96.0908   6
 -10   2  12 430.796 152.554  42
 -10   2  12 565.577 102.439  20
 -10   2  10 1796.52 276.828  32
 -10   2  10 1318.83 122.429   6
 -10   2  10 1470.43 140.221  16
 -10   2  10 1547.52 143.545  13
 -10   2  10 1561.84 182.014  42
 -10   2   8 11545.1 536.568  32
 -10   2   8 12361.4 466.054   6
 -10   2   8 11692.9 484.289  16
 -10   2   8 12337.2 486.568  13
 -10   2   8 13000.1 512.592  42
 -10   2   6 4877.34 330.483  32
 -10   2   6 4619.62 222.761   6
 -10   2   6 4563.77 240.513  16
 -10   2   6 4741.63 243.782  13
 -10   2   6 4407.73 219.448  24
 -10   2   6 4232.49 303.234   1
 -10   2   6 4609.73 282.260  42
 -10   2   4 5350.69 241.522   6
 -10   2   4 5309.81 259.607  16
 -10   2   4 4562.40 319.330   1
 -10   2   4 5190.90 259.158  13
 -10   2   4 4414.16 235.601  24
 -10   2   2 1702.33 164.039  28
 -10   2   2 1570.64 147.860  24
 -10   2   2 1934.25 228.887  45
 -10   2   2 1678.30 160.612  19
 -10   2   0 3128.76 262.838   1
 -10   2   0 3393.74 201.375  28
 -10   2   0 2906.01 198.497  24
 -10   2   0 3718.44 264.783  45
 -10   2   0 4128.82 257.393  42
 -10   2   0 3461.48 212.638  19
 -10   2  -2 944.528 170.027   1
 -10   2  -2 1049.23 128.224  17
 -10   2  -2 1001.38 138.133  28
 -10   2  -2 1449.24 218.826  45
 -10   2  -2 1117.42 183.130  42
 -10   2  -2 804.015 177.146  41
 -10   2  -2 947.952 180.830  39
 -10   2  -2 1179.46 161.392  19
 -10   2  -4 1702.10 151.458  17
 -10   2  -4 1561.02 189.541   1
 -10   2  -4 1756.41 218.212  45
 -10   2  -4 1769.77 188.628  42
 -10   2  -4 1080.06 177.598  41
 -10   2  -4 1637.92 180.616  19
 -10   2  -4 1300.50 192.009  39
 -10   2  -6 1817.50 157.958  17
 -10   2  -6 2232.47 220.861  45
 -10   2  -6 1946.39 194.277  42
 -10   2  -6 2028.40 195.056  19
 -10   2  -8 3177.98 200.214  17
 -10   2  -8 2658.31 212.016  42
 -10   2  -8 3112.31 220.245  19
 -10   2 -10 189.382 100.770  17
 -10   2 -10 251.135 143.455  42
 -10   2 -10 278.096 170.817  19
 -10   2 -12 865.585 116.506  17
 -10   2 -14 16.7001 81.6482  17
  10   2  14 273.801 132.178  43
  10   2  16 2388.07 170.380  43
 -10   2 -16 2089.37 193.759  19
  10   2  18 171.033 106.944  43
  10   2  18 168.047 88.7232   5
 -10   3  17 930.059 200.180  32
 -10   3  17 1028.53 123.437  28
 -10   3  15 4742.72 289.482  32
 -10   3  13 913.196 215.950  32
 -10   3  11 3965.19 284.663  32
 -10   3  11 4070.68 231.864  42
 -10   3   9 1284.37 226.326  32
 -10   3   9 1568.22 125.391  24
 -10   3   9 1487.32 132.500  13
 -10   3   9 1601.92 171.501  42
 -10   3   7 3739.89 277.262  32
 -10   3   7 4288.22 220.745  13
 -10   3   7 4102.36 208.355  24
 -10   3   7 4361.58 249.884  42
 -10   3   5 1657.98 142.406  13
 -10   3   5 1254.10 138.564  24
 -10   3   3 270.639 103.604  13
 -10   3   3 244.474 120.199  24
 -10   3   3 272.988 190.520  45
 -10   3   3 346.992 134.641  19
 -10   3   1 2549.02 170.304  28
 -10   3   1 2656.51 178.092  13
 -10   3   1 2518.34 178.921  24
 -10   3   1 2644.30 223.844  45
 -10   3   1 2651.67 224.492  42
 -10   3   1 2657.41 186.504  19
 -10   3  -1 3072.26 188.553  13
 -10   3  -1 2551.89 191.935  24
 -10   3  -1 2580.27 221.062  45
 -10   3  -1 3281.96 230.439  42
 -10   3  -1 2929.68 200.653  19
 -10   3  -3 794.447 132.882  17
 -10   3  -3 964.715 178.236  45
 -10   3  -3 835.439 172.560  42
 -10   3  -3 905.906 160.358  19
 -10   3  -5 3663.71 223.992  17
 -10   3  -5 3927.61 238.499  42
 -10   3  -5 3835.13 230.232  19
 -10   3  -7 426.764 110.456  17
 -10   3  -7 583.311 153.538  42
 -10   3  -7 669.716 166.882  19
 -10   3  -9 3519.73 200.683  17
 -10   3  -9 2991.28 201.604  42
 -10   3 -11 242.146 92.9843  17
 -10   3 -13 374.666 89.7584  17
 -10   3 -15 1008.21 143.169  19
 -10   4  10 543.645 111.627  28
 -10   4  10 447.230 149.406  45
 -10   4   8 1227.88 123.858  28
 -10   4   8 1008.25 102.566  24
 -10   4   8 1136.13 158.846  45
 -10   4   8 1019.73 140.758  42
 -10   4   6 946.425 121.230  28
 -10   4   6 903.445 106.739  24
 -10   4   6 970.851 153.195  45
 -10   4   6 943.686 145.805  42
 -10   4   4 3342.32 175.649  28
 -10   4   4 3525.50 180.906  24
 -10   4   4 3596.68 180.021  13
 -10   4   4 3731.85 204.502  45
 -10   4   2 390.417 88.6712  13
 -10   4   2 545.590 107.983  24
 -10   4   2 540.554 136.203  45
 -10   4   0 175.495 82.7379  13
 -10   4   0 292.659 106.302  24
 -10   4   0 498.565 136.259  42
 -10   4   0 329.597 125.720  19
 -10   4  -2 2330.80 141.823  13
 -10   4  -2 2439.55 173.291  42
 -10   4  -2 2048.32 156.813  19
 -10   4  -4 746.975 96.1299  13
 -10   4  -4 1013.17 132.493  42
 -10   4  -4 986.008 136.073  19
 -10   4  -6 428.172 115.601  42
 -10   4  -6 606.415 127.602  19
 -10   4  -8 475.120 99.9165  42
  11  -3 -14 387.468 149.533  14
 -11  -3  12 3484.37 148.880  35
 -11  -3  10 380.527 58.9539  35
 -11  -3   8 2270.79 121.966  35
  11  -3  -8 2227.23 147.833  27
 -11  -3   6 1134.40 90.3911  35
  11  -3  -6 1316.77 121.868  27
 -11  -3   4 2101.19 126.232  35
  11  -3  -4 2205.40 147.698  27
 -11  -3   2 3784.69 186.659  35
  11  -3  -2 4036.55 202.386  27
 -11  -3   2 4066.51 228.647  20
 -11  -3   0 337.971 74.6998  35
  11  -3   0 418.437 102.078  27
 -11  -3  -2 4163.24 214.408  20
  11  -3   2 3963.15 201.189  27
  11  -3   4 1698.78 130.786  27
 -11  -3  -4 1922.94 147.426  20
  11  -3   6 1671.02 126.229  27
  11  -3   8 3091.55 162.563  27
  11  -3  10 475.496 83.9297  27
  11  -3  12 1764.07 105.623  27
 -11  -2  19 1663.47 107.288  18
 -11  -2  17 40.1226 75.7497  18
 -11  -2  15 718.799 97.2559  18
 -11  -2  15 723.984 90.3418   6
 -11  -2  15 976.075 103.999  22
 -11  -2  13 36.7707 81.6440  18
 -11  -2  13 37.8705 78.9646   6
 -11  -2  13-25.0966 95.0059  22
 -11  -2  13 115.090 106.749  20
 -11  -2  11 4019.79 197.371  18
 -11  -2  11 3998.94 170.392  35
 -11  -2  11 3699.08 191.473   6
 -11  -2  11 3893.68 213.931  22
 -11  -2  11 3875.34 212.598  20
 -11  -2   9 5026.71 215.696  35
 -11  -2   9 5310.81 236.025   6
 -11  -2   9 5034.27 248.361  16
 -11  -2   9 5112.46 260.955  22
 -11  -2   9 5608.30 257.856  20
 -11  -2   7 103.649 58.0231  35
 -11  -2   7 128.907 93.9731  16
 -11  -2   7 182.078 93.2814   6
 -11  -2   7 261.894 133.972  20
 -11  -2   5 6061.67 258.900  35
 -11  -2   5 6172.00 270.640   6
 -11  -2   5 6187.08 286.955  16
 -11  -2   5 5960.86 254.737  25
 -11  -2   3 2005.07 137.721  35
 -11  -2   3 2179.04 165.920  16
  11  -2  -3 2612.59 161.403  27
 -11  -2   3 2237.32 157.900  25
 -11  -2   3 2667.78 182.303  22
  11  -2  -1 6059.11 270.937  27
 -11  -2   1 6038.04 274.787  25
 -11  -2   1 5782.53 284.649  22
 -11  -2   1 6211.46 298.670  20
  11  -2   1 883.499 113.603  27
 -11  -2  -1 1049.16 148.045  25
 -11  -2  -1 1248.51 141.499  22
 -11  -2  -1 1117.06 152.550  20
  11  -2   3 1733.39 137.670  27
 -11  -2  -3 1665.52 170.761  25
 -11  -2  -3 2208.45 162.357  22
 -11  -2  -3 1913.03 163.377  20
  11  -2   5 4993.47 229.589  27
 -11  -2  -5 4727.82 252.955  25
 -11  -2  -5 4861.01 237.782  20
  11  -2   7 533.767 97.9984  27
 -11  -2  -7 807.366 122.051  20
  11  -2   9 1930.58 132.308  27
 -11  -2  -9 1904.24 138.053  20
  11  -2  11 4798.88 223.018  27
 -11  -2 -11 6206.83 254.797  25
  11  -2  13 1479.05 103.413  27
 -11  -2 -13 1921.63 143.078  25
 -11  -2 -15 2595.69 153.753  25
 -11  -2 -15 2626.07 159.527  37
 -11  -1  20 265.843 80.2739   6
 -11  -1  18 2037.63 135.257   6
 -11  -1  16 2927.08 167.387   6
 -11  -1  16 2837.04 166.453  22
 -11  -1  14 1627.85 134.661   6
 -11  -1  14 1316.38 138.639  22
 -11  -1  14 1615.58 128.112  20
 -11  -1  12 4949.66 236.614   6
 -11  -1  12 4556.37 251.058  16
 -11  -1  12 5179.50 238.327  20
 -11  -1  10 443.768 110.581  18
 -11  -1  10 224.509 112.855  16
 -11  -1  10 339.311 103.663   6
 -11  -1  10 363.278 119.351  20
 -11  -1   8 6270.93 281.903  18
 -11  -1   8 5321.85 259.346  34
 -11  -1   8 5813.93 268.931   6
 -11  -1   8 5877.06 294.341  16
 -11  -1   8 5088.00 355.637   1
 -11  -1   8 6345.10 282.733  20
 -11  -1   6 5424.63 246.797  35
 -11  -1   6 6354.66 285.603  34
 -11  -1   6 6228.71 306.689  16
 -11  -1   6 6478.70 282.677   6
 -11  -1   6 5648.50 369.825   1
 -11  -1   6 6836.01 298.034  20
 -11  -1   4 1582.62 167.933  34
 -11  -1   4 1571.46 144.154   6
 -11  -1   4 1464.48 134.432  25
 -11  -1   4 1313.70 202.137   1
 -11  -1   2 7146.97 345.879  34
 -11  -1   2 7038.32 420.973   1
 -11  -1   2 7944.14 335.416   6
 -11  -1   2 7376.15 318.474  25
 -11  -1   2 8161.87 345.485  22
 -11  -1   2 7537.04 343.746  20
 -11  -1   0 74.6693 149.589   1
 -11  -1   0 311.014 152.033  34
 -11  -1   0 307.562 130.118  25
 -11  -1   0 25.9468 123.169  22
 -11  -1   0 125.275 133.037  20
 -11  -1   0 91.2624 160.454  41
 -11  -1   0 92.8330 154.531  39
 -11  -1   0 295.033 134.660  37
 -11  -1  -2 9071.90 410.061  34
 -11  -1  -2 9574.53 396.671  25
 -11  -1  -2 9984.94 398.396  22
 -11  -1  -2 10130.7 399.938  20
 -11  -1  -2 9628.34 493.267   1
 -11  -1  -2 8430.09 485.079  41
 -11  -1  -2 8215.60 486.296  39
 -11  -1  -2 9693.07 391.636  37
 -11  -1  -4 1683.41 172.293  25
 -11  -1  -4 1448.55 207.601   1
 -11  -1  -4 1836.55 149.808  22
 -11  -1  -4 1597.15 152.148  20
 -11  -1  -4 1521.52 213.954  41
 -11  -1  -4 1345.48 204.071  39
 -11  -1  -4 1701.10 163.412  37
 -11  -1  -6 2409.97 197.146  34
 -11  -1  -6 2365.30 159.915  22
 -11  -1  -6 2041.71 220.513   1
 -11  -1  -6 2238.10 163.014  20
 -11  -1  -6 1941.55 227.122  41
 -11  -1  -6 1820.09 226.233  39
 -11  -1  -6 2446.77 182.471  37
 -11  -1  -8 4431.19 249.288  34
 -11  -1  -8 4319.08 215.503  20
 -11  -1  -8 4302.53 238.887  37
 -11  -1 -10 1110.05 160.293  34
 -11  -1 -10 1116.18 153.525  25
 -11  -1 -10 898.230 114.371  20
 -11  -1 -10 1013.84 155.420  37
 -11  -1 -12 2977.72 190.929  25
 -11  -1 -12 2903.75 196.762  37
 -11  -1 -14 692.004 117.506   4
 -11  -1 -14 880.887 130.451  25
 -11  -1 -14 699.797 137.312  37
 -11  -1 -16 3669.43 186.699  25
 -11  -1 -16 3362.93 190.679  37
 -11  -1 -18 1953.36 130.047  25
  11  -1  18 2186.62 146.971   5
  11  -1  18 2159.20 152.132  43
 -11   0  21 879.292 92.7871  18
 -11   0  21 1004.61 97.6032   6
 -11   0  19 352.225 91.5709  18
 -11   0  19 354.328 91.0765   6
 -11   0  17 444.265 100.604  18
 -11   0  17 420.402 107.627   6
 -11   0  15 12666.7 489.542  18
 -11   0  15 12784.8 490.142   6
 -11   0  13 7925.16 337.208  18
 -11   0  13 7146.52 347.793  16
 -11   0  13 8012.34 338.297   6
 -11   0  13 7896.93 355.131  28
 -11   0  13 7802.32 357.783  45
 -11   0  13 7741.58 318.023  20
 -11   0  11 2241.72 162.407  18
 -11   0  11 2017.54 176.833  16
 -11   0  11 2240.11 166.115   6
 -11   0  11 1898.02 226.105  45
 -11   0  11 2098.31 155.063  20
 -11   0   9 2248.79 171.881  18
 -11   0   9 2165.22 186.908  16
 -11   0   9 2493.69 171.533   6
 -11   0   9 1862.00 229.215   1
 -11   0   9 2317.44 239.986  45
 -11   0   9 2746.84 176.899  20
 -11   0   7 3068.47 216.208  16
 -11   0   7 3390.68 198.039   6
 -11   0   7 3479.02 237.176  28
 -11   0   7 2813.67 269.293   1
 -11   0   7 2798.23 262.332  45
 -11   0   7 3329.05 205.071  20
 -11   0   5 3417.76 203.385   6
 -11   0   5 2934.82 274.189   1
 -11   0   5 3450.47 229.890  28
 -11   0   5 3166.13 174.478  13
 -11   0   5 3253.76 266.169  45
 -11   0   3 631.460 171.315   1
 -11   0   3 1014.98 167.663  28
 -11   0   3 641.328 125.338   6
 -11   0   3 602.146 95.6132  13
 -11   0   3 969.740 226.381  45
 -11   0   1 7176.23 318.743   6
 -11   0   1 6856.90 290.591  13
 -11   0   1 7524.49 326.411  20
 -11   0   1 5250.21 391.725  41
 -11   0   1 5952.75 405.212  39
 -11   0   1 7082.71 412.068   1
 -11   0  -1 24589.4 873.357  13
 -11   0  -1 27060.7 898.037  20
 -11   0  -1 24697.4 1002.11   1
 -11   0  -1 21831.4 997.436  41
 -11   0  -1 21791.6 998.781  39
 -11   0  -1 25495.9 872.030  37
 -11   0  -3 85.6651 143.487   1
 -11   0  -3 3.94107 117.291  20
 -11   0  -3-68.8235 142.461  41
 -11   0  -3-35.0610 147.399  39
 -11   0  -3 99.9082 116.328  37
 -11   0  -5 5131.12 281.772  34
 -11   0  -5 5579.06 347.176   1
 -11   0  -5 4536.60 234.296  22
 -11   0  -5 5846.17 258.407  20
 -11   0  -5 4239.47 327.360  41
 -11   0  -5 4685.80 340.914  39
 -11   0  -5 5114.81 245.210  37
 -11   0  -7 281.308 149.452  34
 -11   0  -7 122.770 140.863   1
 -11   0  -7 236.806 109.825  20
 -11   0  -7 156.838 149.235  41
 -11   0  -7 182.285 147.582  39
 -11   0  -7 173.309 120.191  37
 -11   0  -9 7711.84 357.909   4
 -11   0  -9 6940.68 308.078  20
 -11   0  -9 7506.42 322.385  37
 -11   0 -11 3024.40 205.746   4
 -11   0 -11 3154.99 207.096  34
 -11   0 -11 3054.38 190.465  37
 -11   0 -13 332.144 126.110  34
 -11   0 -13 272.572 113.285   4
 -11   0 -13 316.101 125.116  37
 -11   0 -15 4267.77 237.036   4
 -11   0 -15 4679.05 220.803  25
 -11   0 -15 4232.19 216.915  37
 -11   0 -17 1183.48 123.952   4
 -11   0 -17 1200.60 119.647  25
 -11   0 -17 1105.86 122.179  37
 -11   0 -19 65.8211 84.7452  25
 -11   0 -19 80.5380 93.1585  37
 -11   1  20 113.325 76.2108   6
 -11   1  18 2061.02 135.403   6
 -11   1  18 2120.52 159.283  28
 -11   1  16 2725.06 160.015  18
 -11   1  16 2631.54 156.549   6
 -11   1  16 2568.34 186.664  28
 -11   1  16 2670.17 204.500  45
 -11   1  14 1261.89 121.041  18
 -11   1  14 1363.26 125.620   6
 -11   1  14 1494.54 173.374  28
 -11   1  14 1424.26 200.325  45
 -11   1  12 5167.47 232.654   6
 -11   1  12 4374.63 245.671  16
 -11   1  12 4535.59 287.553  45
 -11   1  12 4483.14 222.643  20
 -11   1  10 246.256 112.200  16
 -11   1  10 173.993 95.9671   6
 -11   1  10 255.446 201.944  45
 -11   1  10 314.243 109.658  20
 -11   1   8 6579.46 287.112   6
 -11   1   8 6265.69 306.832  16
 -11   1   8 6378.83 312.390  28
 -11   1   8 6261.66 285.857  13
 -11   1   8 5789.16 375.376   1
 -11   1   8 6426.14 338.645  45
 -11   1   8 6190.11 292.768  20
 -11   1   8 6648.80 348.601  42
 -11   1   6 6693.62 304.334   6
 -11   1   6 6804.44 328.732  16
 -11   1   6 7303.97 324.726  28
 -11   1   6 5926.11 389.919   1
 -11   1   6 6767.30 303.646  13
 -11   1   6 7188.53 318.477  20
 -11   1   6 6973.28 368.408  42
 -11   1   4 1644.80 145.496   6
 -11   1   4 1629.13 172.097  28
 -11   1   4 1929.60 145.486  13
 -11   1   4 1778.23 226.859   1
 -11   1   2 7301.26 436.772   1
 -11   1   2 8003.19 343.729   6
 -11   1   2 7773.54 346.689  28
 -11   1   2 8097.71 345.570  13
 -11   1   2 8713.42 391.648  45
 -11   1   0 74.9856 157.961   1
 -11   1   0 291.978 134.432  28
 -11   1   0 442.678 214.992  45
 -11   1   0 567.029 195.512  42
 -11   1   0 68.7208 161.692  41
 -11   1   0 219.465 123.644  20
 -11   1   0 244.711 160.982  39
 -11   1  -2 9232.08 381.401  28
 -11   1  -2 10417.0 437.511  45
 -11   1  -2 9562.46 430.981  42
 -11   1  -2 10142.9 394.436  20
 -11   1  -2 9335.05 490.590   1
 -11   1  -2 7860.68 480.564  41
 -11   1  -2 8959.43 384.352  19
 -11   1  -2 8153.93 487.829  39
 -11   1  -4 1583.25 211.032   1
 -11   1  -4 1823.50 205.067  42
 -11   1  -4 1937.96 156.405  20
 -11   1  -4 1166.82 205.367  41
 -11   1  -4 1478.11 220.653  39
 -11   1  -4 1935.84 182.978  19
 -11   1  -6 2499.76 246.380   1
 -11   1  -6 2339.45 163.978  20
 -11   1  -6 2397.72 217.856  42
 -11   1  -6 1928.83 231.661  41
 -11   1  -6 2647.14 202.302  19
 -11   1  -6 2066.78 236.158  39
 -11   1  -8 4520.05 219.955  20
 -11   1  -8 4353.95 252.865  19
 -11   1 -10 1402.24 161.153  34
 -11   1 -10 1202.40 117.988  20
 -11   1 -10 1359.67 182.384  19
 -11   1 -12 2632.47 178.345  34
 -11   1 -12 2744.83 210.038  19
 -11   1 -14 642.757 109.600  34
 -11   1 -14 483.969 106.197   4
 -11   1 -18 1712.26 120.013  25
  11   1  18 2044.14 140.744   5
  11   1  18 1944.14 150.431  43
 -11   2  19 1155.99 78.6658   6
 -11   2  19 1470.83 117.683  28
 -11   2  17 148.162 112.648  28
 -11   2  17 21.0138 68.0017   6
 -11   2  17 8.51854 137.163  45
 -11   2  15 643.230 227.351  32
 -11   2  15 432.782 85.4528   6
 -11   2  15 655.293 170.127  45
 -11   2  13 94.0697 236.238  32
 -11   2  13 53.2266 77.8533   6
 -11   2  13-86.7051 178.678  45
 -11   2  11 3923.54 189.295   6
 -11   2  11 3721.34 228.650  28
 -11   2  11 3951.07 191.941  20
 -11   2  11 3553.68 232.154  42
 -11   2   9 5221.19 230.684   6
 -11   2   9 4390.75 239.805  16
 -11   2   9 5061.37 266.729  28
 -11   2   9 5415.17 248.800  13
 -11   2   9 5221.82 284.162  42
 -11   2   9 4805.90 234.700  20
 -11   2   7 138.080 97.3292  16
 -11   2   7 206.591 150.637  28
 -11   2   7 100.208 87.9973   6
 -11   2   7 247.320 100.949  13
 -11   2   7 152.991 169.936  42
 -11   2   5 6004.63 294.361  16
 -11   2   5 6671.85 303.815  28
 -11   2   5 6740.58 300.546  13
 -11   2   5 6570.45 343.040  45
 -11   2   3 1836.89 160.767  16
 -11   2   3 2488.50 182.370  28
 -11   2   3 2243.70 167.069  13
 -11   2   3 2520.80 241.093  45
 -11   2   1 6276.44 289.255  28
 -11   2   1 6569.83 303.577  13
 -11   2   1 6880.35 342.863  45
 -11   2   1 6705.62 344.622  42
 -11   2   1 6322.57 287.296  19
 -11   2  -1 961.205 137.927  28
 -11   2  -1 1120.40 215.400  45
 -11   2  -1 989.584 188.407  42
 -11   2  -1 847.242 155.845  19
 -11   2  -3 2228.41 229.753  45
 -11   2  -3 2106.66 206.716  42
 -11   2  -3 1888.14 185.758  19
 -11   2  -5 4151.71 223.514  17
 -11   2  -5 4148.06 260.422  42
 -11   2  -5 4696.38 246.364  19
 -11   2  -7 549.843 98.4836  17
 -11   2  -7 505.003 158.214  42
 -11   2  -7 606.446 107.338  20
 -11   2  -7 856.584 166.774  19
 -11   2  -9 1700.49 136.024  17
 -11   2  -9 1954.66 132.750  20
 -11   2 -11 4617.76 208.712  20
 -11   2 -11 5804.87 265.422  19
 -11   2 -13 1217.71 114.217  34
  11   2  13 1771.67 138.287  43
  11   2  15 2123.02 136.047   5
  11   2  15 2440.05 145.421  43
 -11   3  12 3274.36 184.319  28
 -11   3  10 381.027 127.339  28
 -11   3  10 587.879 177.192  45
 -11   3  10 350.865 131.013  42
 -11   3  10 310.513 86.1436  20
 -11   3   8 2700.23 179.124  28
 -11   3   8 2690.85 218.961  45
 -11   3   8 2464.39 191.694  42
 -11   3   6 1171.55 143.314  28
 -11   3   6 1183.42 116.934  13
 -11   3   6 1150.61 192.242  45
 -11   3   6 1322.88 170.673  42
 -11   3   4 2196.46 158.611  28
 -11   3   4 1928.81 146.183  13
 -11   3   4 2282.89 211.011  45
 -11   3   2 3771.82 196.614  28
 -11   3   2 3755.18 203.137  13
 -11   3   2 4221.80 244.967  45
 -11   3   0 465.777 103.169  13
 -11   3   0 803.139 173.675  45
 -11   3   0 488.680 162.859  42
 -11   3  -2 3829.15 206.944  13
 -11   3  -2 3937.53 229.388  45
 -11   3  -2 4083.20 241.082  42
 -11   3  -2 3872.50 219.322  19
 -11   3  -4 1785.87 140.591  13
 -11   3  -4 1874.09 182.231  42
 -11   3  -4 1910.90 168.305  19
 -11   3  -6 1525.89 168.324  42
 -11   3  -6 1873.54 170.640  19
 -11   3  -8 2860.49 145.877  20
 -11   3  -8 3152.95 190.257  19
 -11   3 -10 244.975 73.3796  20
 -11   3 -10 652.103 139.673  19
  12  -3  -9 581.874 80.2751  27
 -12  -3   7 2392.16 108.229  35
  12  -3  -7 1839.58 122.203  27
 -12  -3   5 271.997 52.1758  35
  12  -3  -5 159.979 75.3195  27
 -12  -3   3 620.549 66.3239  35
  12  -3  -3 631.112 85.9364  27
 -12  -3   1 83.0219 51.7930  35
  12  -3  -1 199.122 76.7114  27
 -12  -3  -1 3082.89 155.017  35
  12  -3   1 3086.52 157.364  27
 -12  -3  -3 292.330 65.1513  35
  12  -3   3 228.538 75.1424  27
  12  -3   5 691.447 78.2118  27
 -12  -2  12 1175.73 115.058  22
 -12  -2  12 855.860 110.492  20
 -12  -2  10 1737.84 137.980  22
 -12  -2  10 1521.54 139.330  20
 -12  -2   8 760.675 99.1044  16
  12  -2  -8 549.013 91.5300  27
 -12  -2   8 1119.93 132.433  22
 -12  -2   8 1095.39 137.485  20
 -12  -2   6 5677.74 228.676  35
 -12  -2   6 5992.17 261.238  16
  12  -2  -6 5383.40 242.267  27
 -12  -2   4 88.0592 56.8189  35
 -12  -2   4-26.4716 94.3583  16
  12  -2  -4 99.8934 80.5080  27
 -12  -2   2 1675.50 113.811  35
 -12  -2   2 1681.80 140.442  16
  12  -2  -2 1648.45 123.436  27
 -12  -2   2 2104.58 145.747  25
 -12  -2   2 2273.02 161.770  22
 -12  -2   2 2196.38 174.703  20
 -12  -2   0 310.208 99.4824  16
  12  -2   0 381.621 84.8057  27
 -12  -2   0 479.490 119.939  25
 -12  -2   0 980.128 128.471  22
 -12  -2   0 759.205 140.020  20
 -12  -2  -2 2055.92 160.866  25
 -12  -2  -2 2291.22 162.463  20
 -12  -2  -4 1421.23 150.947  25
 -12  -2  -4 1771.14 144.921  20
 -12  -2  -6 535.407 130.879  25
 -12  -2  -6 490.736 113.098  20
 -12  -2  -8 2279.33 142.812  20
 -12  -2 -12 401.750 102.803  25
 -12  -1  17 862.064 94.4966   6
 -12  -1  15 717.768 99.6056   6
 -12  -1  15 703.225 102.379  22
 -12  -1  13 1990.02 136.788   6
 -12  -1  13 1913.63 150.451  22
 -12  -1  13 2042.37 138.574  20
 -12  -1  11 353.974 107.949  16
 -12  -1  11 349.194 98.0777   6
 -12  -1  11 247.622 117.736  22
 -12  -1  11 462.677 111.942  20
 -12  -1   9 4690.58 230.145   6
 -12  -1   9 4838.85 250.401  16
 -12  -1   9 4999.59 240.063  20
 -12  -1   7 1318.19 133.450  34
 -12  -1   7 1415.22 130.133   6
 -12  -1   7 1320.45 140.137  16
 -12  -1   7 1546.61 151.835  20
 -12  -1   5 3553.81 206.789  34
 -12  -1   5 3481.28 198.429   6
 -12  -1   5 3660.26 221.939  16
 -12  -1   5 3599.35 215.071  22
 -12  -1   3 3036.48 198.131  34
 -12  -1   3 2864.60 163.142  25
 -12  -1   3 3126.75 189.840  22
 -12  -1   1 1067.61 163.332  34
 -12  -1   1 1243.16 138.494  25
 -12  -1   1 1099.74 138.771  22
 -12  -1   1 1093.33 152.101  20
 -12  -1  -1 3369.46 218.887  34
 -12  -1  -1 3283.32 199.938  25
 -12  -1  -1 3340.34 198.158  22
 -12  -1  -1 3420.14 207.815  20
 -12  -1  -3 2852.88 191.662  25
 -12  -1  -3 2791.78 175.399  22
 -12  -1  -3 3068.45 186.146  20
 -12  -1  -3 2880.18 186.162  37
 -12  -1  -5 2371.18 179.587  25
 -12  -1  -5 2313.93 151.833  22
 -12  -1  -5 2301.91 163.234  20
 -12  -1  -5 2167.21 168.334  37
 -12  -1  -7 4510.40 240.957  34
 -12  -1  -7 4328.77 213.484  20
 -12  -1  -7 4127.20 222.106  37
 -12  -1  -9 2562.55 179.482  34
 -12  -1  -9 1962.73 137.356  20
 -12  -1  -9 2399.83 166.008  37
 -12  -1 -11 4445.27 216.686  25
 -12  -1 -11 4192.27 220.686  37
 -12  -1 -13 621.651 114.312  25
 -12  -1 -13 654.040 117.276  37
 -12  -1 -15 2766.84 149.123  25
 -12  -1 -15 2534.33 150.281  37
 -12   0  18 1323.15 104.939   6
 -12   0  18 857.869 91.1178  22
 -12   0  16 4990.86 226.806   6
 -12   0  14-48.5112 96.6534   6
 -12   0  12 4445.23 217.114   6
 -12   0  12 3882.69 225.215  16
 -12   0  12 4097.83 202.387  20
 -12   0  10 451.908 122.108  16
 -12   0  10 261.578 108.653   6
 -12   0  10 283.344 111.619  20
 -12   0   8 298.732 121.001  34
 -12   0   8 420.198 123.574  16
 -12   0   8 352.466 111.584   6
 -12   0   8 494.665 124.667  20
 -12   0   6 662.718 141.104  34
 -12   0   6 663.619 134.684  16
 -12   0   6 607.530 125.787   6
 -12   0   6 963.839 143.147  20
 -12   0   4 183.624 144.518  34
 -12   0   4 221.138 114.522   6
 -12   0   4 101.814 87.0249  25
 -12   0   2 1620.66 182.679  34
 -12   0   2 1545.45 144.396  25
 -12   0   2 1714.33 170.840  20
 -12   0   0 4219.71 256.325  34
 -12   0   0 4649.90 243.801  20
 -12   0  -2-145.035 103.550  22
 -12   0  -2 159.915 118.608  20
 -12   0  -4 5493.36 256.075  22
 -12   0  -4 5585.81 257.821  37
 -12   0  -6 666.303 152.309  34
 -12   0  -6 544.088 112.982  20
 -12   0  -6 419.349 118.241  37
 -12   0  -8 2363.69 182.444  34
 -12   0  -8 1999.90 145.552  20
 -12   0  -8 2145.92 154.626  37
 -12   0 -10 250.715 129.577  34
 -12   0 -10-25.6825 85.8665  20
 -12   0 -10 95.7740 113.253  37
 -12   0 -12 602.393 122.246  34
 -12   0 -12 659.992 121.459  25
 -12   0 -14 2112.93 144.688  25
 -12   0 -16 293.268 91.4656  25
 -12   1  17 812.109 90.6232   6
 -12   1  15 909.215 141.174  28
 -12   1  15 825.950 99.4360   6
 -12   1  13 1857.22 133.802   6
 -12   1  13 1837.14 198.735  45
 -12   1  11 412.174 108.851  16
 -12   1  11 328.553 94.9780   6
 -12   1  11 505.987 190.726  45
 -12   1  11 249.097 96.9374  20
 -12   1   9 4896.34 232.150   6
 -12   1   9 4534.53 247.365  16
 -12   1   9 5056.88 265.480  28
 -12   1   9 4766.76 291.617  45
 -12   1   9 5174.54 237.715  20
 -12   1   7 1479.98 132.582   6
 -12   1   7 1266.40 144.323  16
 -12   1   7 1466.94 175.095  28
 -12   1   7 1221.07 117.305  13
 -12   1   7 1496.85 220.602  45
 -12   1   7 1552.08 147.022  20
 -12   1   5 3733.38 201.170   6
 -12   1   5 3364.61 216.871  16
 -12   1   5 3448.08 219.227  28
 -12   1   5 3268.72 188.216  13
 -12   1   5 3949.57 214.988  20
 -12   1   3 2716.06 189.186  28
 -12   1   3 2550.57 161.941  13
 -12   1   1 844.452 111.184  13
 -12   1   1 1452.20 227.536  45
 -12   1   1 1302.96 151.623  20
 -12   1  -1 2829.44 170.341  13
 -12   1  -1 2971.97 191.598  20
 -12   1  -3 2551.57 176.388  20
 -12   1  -5 1735.52 142.469  20
 -12   1  -5 1749.43 168.175  19
 -12   1  -7 3801.03 223.992  34
 -12   1  -7 3843.32 193.719  20
 -12   1  -9 2000.69 162.903  34
 -12   1  -9 2004.76 130.486  20
 -12   1 -11 3633.14 197.146  34
 -12   1 -13 357.552 99.8476  34
 -12   1 -15 2434.22 141.893  25
  12   1  15 2742.86 165.890  43
 -12   2  16 659.379 110.693  28
 -12   2  16 647.896 131.088  45
 -12   2  14 667.944 75.2380   6
 -12   2  14 626.724 153.229  45
 -12   2  12 522.059 80.0340   6
 -12   2  12 760.350 175.784  45
 -12   2  10 1408.18 155.094  28
 -12   2  10 1442.30 117.843  20
 -12   2   8 643.039 96.5424  16
 -12   2   8 1105.47 153.169  28
 -12   2   8 906.334 116.380  20
 -12   2   8 1044.46 168.410  42
 -12   2   6 5800.77 279.493  16
 -12   2   6 7046.95 294.481  28
 -12   2   6 6461.00 285.502  13
 -12   2   6 7147.12 330.973  45
 -12   2   6 6415.19 281.640  20
 -12   2   6 6545.96 325.466  42
 -12   2   4-59.8187 94.5725  16
 -12   2   4 28.4861 129.800  28
 -12   2   4 3.78580 89.9047  13
 -12   2   4 335.268 197.547  45
 -12   2   2 1920.42 160.670  28
 -12   2   2 1983.35 143.947  13
 -12   2   2 2246.46 221.317  45
 -12   2   0 287.541 100.533  16
 -12   2   0 307.478 117.033  28
 -12   2   0 359.563 99.0342  13
 -12   2   0 774.989 198.701  45
 -12   2   0 355.470 170.297  42
 -12   2   0 361.731 118.190  20
 -12   2  -2 1951.11 143.332  13
 -12   2  -2 1975.57 195.468  42
 -12   2  -2 1720.55 149.939  20
 -12   2  -4 1380.42 124.964  13
 -12   2  -4 1261.68 127.458  20
 -12   2  -4 1128.23 171.594  42
 -12   2  -6 564.764 104.106  20
 -12   2  -6 515.468 148.687  19
 -12   2  -8 2555.07 143.330  20
 -12   2  -8 2597.16 179.486  19
 -12   2 -10 2977.27 159.827  34
  12   2  10 2383.17 137.539  43
 -12   2 -10 2384.98 128.153  20
 -12   2 -10 3283.65 181.157  19
 -12   2 -12 255.510 81.2104  34
 -12   3   9 815.391 119.384  28
 -12   3   9 1097.47 159.753  45
 -12   3   9 821.407 129.240  42
 -12   3   9 725.383 82.2950  20
 -12   3   7 2117.76 148.255  28
 -12   3   7 2232.90 184.256  45
 -12   3   7 2065.78 126.000  20
 -12   3   7 1859.94 167.437  42
 -12   3   5 359.863 111.983  28
 -12   3   5 383.124 154.469  45
 -12   3   5 274.801 90.4881  20
 -12   3   3 354.294 96.6288  28
 -12   3   3 582.588 154.541  45
 -12   3   1 359.844 148.528  45
 -12   3   1 203.795 140.841  42
 -12   3  -1 3067.74 203.673  42
 -12   3  -1 3096.42 167.783  20
 -12   3  -3 427.430 135.777  42
 -12   3  -3 349.415 91.8524  20
 -12   3  -5 855.196 93.0413  20
 -12   3  -5 458.391 127.051  42
 -13  -2  11 575.171 92.2929  20
 -13  -2   9 1699.45 125.716  22
 -13  -2   9 1407.76 125.782  20
 -13  -2   7 4289.92 208.016  20
 -13  -2   5 1474.66 128.688  22
 -13  -2   3 379.873 125.220  20
 -13  -2   1 158.117 47.6010  35
 -13  -2   1 205.600 119.055  20
 -13  -2  -1 835.734 74.6303  35
 -13  -2  -1 1549.62 130.887  20
 -13  -2  -3 80.3078 49.3824  35
 -13  -2  -3 97.1521 100.431  25
 -13  -2  -3 28.4709 102.986  20
 -13  -2  -5 275.055 103.972  25
 -13  -2  -5 310.342 91.7491  20
 -13  -2  -7 4101.66 188.988  25
 -13  -1  14 91.7830 71.2348   6
 -13  -1  14 118.054 80.5807  22
 -13  -1  12 717.203 94.4646   6
 -13  -1  12 882.578 107.645  22
 -13  -1  10 963.695 101.697   6
 -13  -1  10 902.344 109.199  16
 -13  -1   8 82.9239 86.2385  16
 -13  -1   8 51.7095 82.6192   6
 -13  -1   8 126.510 108.617  20
 -13  -1   6 838.612 114.498  16
 -13  -1   6 729.228 122.540  22
 -13  -1   6 785.941 128.613  20
 -13  -1   4 173.381 116.102  34
 -13  -1   4 91.0778 95.8874  16
 -13  -1   4-60.0402 104.486  22
 -13  -1   2 231.419 120.761  34
 -13  -1   2 50.3799 96.1481  16
 -13  -1   2-22.4278 99.5673  22
 -13  -1   2 81.6976 120.824  20
 -13  -1   0 2516.02 176.407  34
 -13  -1   0 2108.59 149.116  25
 -13  -1   0 2290.19 151.754  22
 -13  -1   0 2362.76 164.820  20
 -13  -1  -2 1087.06 145.212  34
 -13  -1  -2 885.042 126.781  25
 -13  -1  -2 983.722 112.674  22
 -13  -1  -2 940.212 125.546  20
 -13  -1  -4 1515.39 144.064  25
 -13  -1  -4 1635.69 134.175  20
 -13  -1  -6 892.754 125.415  25
 -13  -1  -6 1081.15 110.812  20
 -13  -1  -8 706.137 91.1531  20
 -13  -1 -10 2467.75 145.445  37
 -13   0  15 227.664 77.2711   6
 -13   0  15 109.407 79.8771  22
 -13   0  13 555.300 93.0057   6
 -13   0  13 341.271 98.3245  22
 -13   0  11 258.253 94.6398  16
 -13   0  11 314.901 93.2804   6
 -13   0  11 351.818 97.8865  20
 -13   0   9 223.376 101.433  16
 -13   0   9 282.481 93.4311   6
 -13   0   9 210.413 100.770  20
 -13   0   7 468.133 112.079  16
 -13   0   7 431.743 107.396   6
 -13   0   7 318.131 113.752  20
 -13   0   5 566.981 127.832  34
 -13   0   5 537.974 115.855  16
 -13   0   3 3220.18 198.457  34
 -13   0   3 2981.12 195.033  16
 -13   0   3 2915.57 174.210  22
 -13   0   1 1536.46 156.497  34
 -13   0   1 1206.29 121.507  22
 -13   0   1 1463.62 144.513  20
 -13   0  -1 2232.65 177.052  34
 -13   0  -1 2763.91 165.834  25
 -13   0  -1 2236.75 149.207  22
 -13   0  -1 2791.50 172.268  20
 -13   0  -3 3385.89 185.497  25
 -13   0  -3 2885.06 160.635  22
 -13   0  -3 3507.80 184.272  20
 -13   0  -5 59.3434 122.410  34
 -13   0  -5 195.073 115.693  25
 -13   0  -5 27.7352 95.6810  20
 -13   0  -7 745.185 126.596  34
 -13   0  -7 740.285 121.543  25
 -13   0  -7 561.299 94.8849  20
 -13   0  -9 232.463 112.102  34
 -13   1  14 138.184 70.2955   6
 -13   1  12 877.971 93.8911   6
 -13   1  10 1050.29 102.993   6
 -13   1  10 884.023 108.468  16
 -13   1  10 838.300 100.652  20
 -13   1   8-38.1073 87.2536  16
 -13   1   8 120.552 94.4871  20
 -13   1   6 666.258 112.354  16
 -13   1   6 814.228 117.908  20
 -13   1   4 37.7981 97.0428  16
 -13   1   2 46.9427 97.3756  16
 -13   1   2 32.6659 70.0905  13
 -13   1   0 1924.76 127.689  13
 -13   1   0 2694.76 163.149  20
 -13   1  -2 629.207 83.9150  13
 -13   1  -2 400.342 82.4805  22
 -13   1  -4 1219.52 144.578  34
 -13   1  -4 1197.05 117.757  20
 -13   1  -6 985.724 128.946  34
 -13   1  -6 973.430 102.725  20
 -13   1  -8 641.169 113.067  34
 -13   1  -8 431.089 82.9988  20
 -13   1 -10 1826.64 130.205  34
 -13   2  11 441.674 111.216  28
 -13   2  11 405.776 146.710  45
 -13   2   9 1090.33 127.736  28
 -13   2   9 900.712 93.4149  20
 -13   2   7 3645.53 189.552  28
 -13   2   7 3274.11 167.082  20
 -13   2   5 1017.31 179.912  45
 -13   2   5 704.747 103.024  20
 -13   2   3 195.894 75.1966  13
 -13   2   1 210.912 76.2613  13
 -13   2   1 347.225 100.360  20
 -13   2  -1 1063.30 98.9998  13
 -13   2  -1 1326.55 117.838  20
 -13   2  -3-36.9397 68.2357  13
 -13   2  -3 69.0644 87.9069  20
 -13   2  -5 30.9569 102.656  34
 -13   2  -5 257.897 84.7316  20
 -13   2  -7 2746.78 156.830  34
 -13   2  -7 2987.72 137.649  20
 -14  -1   7 1893.18 125.480  22
 -14  -1   7 2039.01 132.379  20
 -14  -1   5 549.320 92.3398  22
 -14  -1   3 1334.37 108.293  22
 -14  -1   1 1171.75 99.8300  22
 -14  -1   1 1111.76 117.284  20
 -14  -1  -1 338.407 95.6302  20
 -14  -1  -3 692.918 91.3652  20
 -14   0  10 790.434 87.4563  20
 -14   0   8 428.601 84.4869  16
 -14   0   8 281.630 91.1396  22
 -14   0   8 533.664 94.0873  20
 -14   0   6-9.47013 79.6329  16
 -14   0   6 113.257 89.0856  22
 -14   0   6 6.71963 93.6994  20
 -14   0   4 184.841 96.5870  34
 -14   0   4 36.1249 84.2801  16
 -14   0   4 53.6953 81.8508  22
 -14   0   2 135.271 103.492  34
 -14   0   2 39.9256 83.8460  16
 -14   0   2-125.807 79.2959  22
 -14   0   2-29.0492 97.3133  20
 -14   0   0 2135.71 149.078  34
 -14   0   0 2160.62 144.664  16
 -14   0   0 1808.40 117.956  22
 -14   0  -2 280.851 106.279  34
 -14   0  -2 180.171 84.5421  16
 -14   0  -2 383.422 66.4700  22
 -14   0  -2 233.435 90.0817  20
 -14   0  -4 390.393 93.1457  25
 -14   0  -4 368.684 83.9325  20
 -14   0  -6 148.188 93.7836  34
 -14   0  -6 1.54088 84.0193  25
 -14   0  -6 50.9781 67.7373  20
 -14   1   7 1491.31 112.362  20
 -14   1   5 299.408 90.5870  34
 -14   1   5 167.358 78.8520  22
 -14   1   5 272.108 91.7762  20
 -14   1   3 981.044 115.050  34
 -14   1   3 768.228 88.1256  22
 -14   1   1 654.336 114.251  34
 -14   1   1 426.578 71.3646  22
 -14   1   1 820.080 101.987  20
 -14   1  -1 159.343 89.9787  20
 -14   1  -3 462.324 88.6103  20
   0   0   0    0.00    0.00   0

TITL TCJ00347_man2 in I2
REM I2 (#5 in standard setting)
CELL 1.54184  11.998115   5.100051  26.885704  90.0000  93.7176  90.0000
ZERR    4.00   0.000291   0.000130   0.000666   0.0000   0.0022   0.0000
LATT -2
SYMM -x, y,-z
SFAC C H N O S As
UNIT 36.00 72.00 12.00 24.00 12.00 4.00
REM  CrysAlisPro recorded range (K): Min=99.7; max=108.5; aver:104.1
TEMP -169
SIZE 0.03 0.04 0.14
TREF
HKLF 4
END
;
_shelx_hkl_checksum              270
_olex2_submission_special_instructions 'No special instructions were received'
_oxdiff_exptl_absorpt_empirical_details 
;
Empirical correction (ABSPACK) includes:
- Absorption correction using spherical harmonics
- Frame scaling
- Detector area scaling
;
_oxdiff_exptl_absorpt_empirical_full_max 1.715
_oxdiff_exptl_absorpt_empirical_full_min 0.557
loop_
_twin_individual_id
_twin_individual_mass_fraction_refined
1 1.00434
2 -0.00434
####################################################################### 
# 
# This file contains crystal structure data downloaded from the 
# Cambridge Structural Database (CSD) hosted by the Cambridge 
# Crystallographic Data Centre (CCDC).
# 
# Full information about CCDC data access policies and citation 
# guidelines are available at http://www.ccdc.cam.ac.uk/access/V1 
# 
# Audit and citation data items may have been added by the CCDC. 
# Please retain this information to preserve the provenance of 
# this file and to allow appropriate attribution of the data. 
# 
#######################################################################

data_Sb(Cys)3
_database_code_depnum_ccdc_archive 'CCDC 2380697'
loop_
_audit_author_name
_audit_author_address
'Timothy Johnstone'
;University of California, Santa Cruz
United States of America
;
_audit_update_record             
;
2024-08-29 deposited with the CCDC.	2024-11-01 downloaded from the CCDC.
;
_audit_creation_date             2024-08-28
_audit_creation_method           
;
Olex2 1.5
(compiled 2024.02.16 svn.r378c4104 for OlexSys, GUI svn.r6928)
;
_shelx_SHELXL_version_number     2018/3
_chemical_name_common            ?
_chemical_name_systematic        ?
_chemical_formula_moiety         'C9 H18 N3 O6 S3 Sb'
_chemical_formula_sum            'C9 H18 N3 O6 S3 Sb'
_chemical_formula_weight         482.19
_chemical_absolute_configuration ad
_chemical_melting_point          ?
_chemical_oxdiff_formula         SbC9H18N3O6S3
_chemical_oxdiff_usercomment     'antimony tricysteine'
loop_
_atom_type_symbol
_atom_type_description
_atom_type_scat_dispersion_real
_atom_type_scat_dispersion_imag
_atom_type_scat_source
C C 0.0181 0.0091 'International Tables Vol C Tables 4.2.6.8 and 6.1.1.4'
H H 0.0000 0.0000 'International Tables Vol C Tables 4.2.6.8 and 6.1.1.4'
N N 0.0311 0.0180 'International Tables Vol C Tables 4.2.6.8 and 6.1.1.4'
O O 0.0492 0.0322 'International Tables Vol C Tables 4.2.6.8 and 6.1.1.4'
S S 0.3331 0.5567 'International Tables Vol C Tables 4.2.6.8 and 6.1.1.4'
Sb Sb -0.0562 5.8946 'International Tables Vol C Tables 4.2.6.8 and 6.1.1.4'

_shelx_space_group_comment       
;
The symmetry employed for this shelxl refinement is uniquely defined
by the following loop, which should always be used as a source of
symmetry information in preference to the above space-group names.
They are only intended as comments.
;
_space_group_crystal_system      monoclinic
_space_group_IT_number           5
_space_group_name_H-M_alt        'I 1 2 1'
_space_group_name_Hall           'I 2y'
loop_
_space_group_symop_operation_xyz
'x, y, z'
'-x, y, -z'
'x+1/2, y+1/2, z+1/2'
'-x+1/2, y+1/2, -z+1/2'

_cell_length_a                   12.1577(8)
_cell_length_b                   5.0648(4)
_cell_length_c                   27.3420(15)
_cell_angle_alpha                90
_cell_angle_beta                 94.891(6)
_cell_angle_gamma                90
_cell_volume                     1677.5(2)
_cell_formula_units_Z            4
_cell_measurement_reflns_used    1362
_cell_measurement_temperature    99.97(13)
_cell_measurement_theta_max      76.5170
_cell_measurement_theta_min      3.2070
_shelx_estimated_absorpt_T_max   0.730
_shelx_estimated_absorpt_T_min   0.162
_exptl_absorpt_coefficient_mu    16.828
_exptl_absorpt_correction_T_max  0.824
_exptl_absorpt_correction_T_min  0.279
_exptl_absorpt_correction_type   gaussian
_exptl_absorpt_process_details   
;
CrysAlisPro 1.171.42.102a (Rigaku Oxford Diffraction, 2023)
Numerical absorption correction based on gaussian integration over
a multifaceted crystal model
Empirical absorption correction using spherical harmonics,
implemented in SCALE3 ABSPACK scaling algorithm.
;
_exptl_absorpt_special_details   ?
_exptl_crystal_colour            colorless
_exptl_crystal_density_diffrn    1.909
_exptl_crystal_density_meas      ?
_exptl_crystal_density_method    ?
_exptl_crystal_description       needle
_exptl_crystal_F_000             960
loop_
_exptl_crystal_face_index_h
_exptl_crystal_face_index_k
_exptl_crystal_face_index_l
_exptl_crystal_face_perp_dist
2 0 -1 0.0135
1 2 -2 0.0838
-1 1 2 0.0795
1 -1 -2 0.0676
-1 0 -2 0.0178
1 0 2 0.0050
-2 -1 2 0.0582
2 1 -2 0.0638
-1 0 1 0.0185
1 0 -1 0.0143

_exptl_crystal_size_max          0.17
_exptl_crystal_size_mid          0.05
_exptl_crystal_size_min          0.02
loop_
_exptl_oxdiff_crystal_face_indexfrac_h
_exptl_oxdiff_crystal_face_indexfrac_k
_exptl_oxdiff_crystal_face_indexfrac_l
_exptl_oxdiff_crystal_face_x
_exptl_oxdiff_crystal_face_y
_exptl_oxdiff_crystal_face_z
2.0020 -0.0050 -1.0066 0.2079 -0.0251 -0.1476
1.0125 1.9946 -1.9819 0.2241 -0.5604 0.1733
-0.9944 1.0000 2.0153 -0.1304 -0.2992 0.1120
0.9944 -1.0000 -2.0153 0.1304 0.2992 -0.1120
-1.0020 0.0037 -1.9981 -0.0078 0.0546 0.1686
1.0020 -0.0037 1.9981 0.0078 -0.0546 -0.1686
-2.0076 -0.9936 1.9960 -0.2776 0.2948 0.0146
2.0076 0.9936 -1.9960 0.2776 -0.2948 -0.0146
-1.0008 0.0023 1.0036 -0.1232 0.0041 0.0548
1.0008 -0.0023 -1.0036 0.1232 -0.0041 -0.0548

_exptl_transmission_factor_max   ?
_exptl_transmission_factor_min   ?
_diffrn_reflns_av_R_equivalents  0.1154
_diffrn_reflns_av_unetI/netI     0.1160
_diffrn_reflns_Laue_measured_fraction_full 1.000
_diffrn_reflns_Laue_measured_fraction_max 1.000
_diffrn_reflns_limit_h_max       13
_diffrn_reflns_limit_h_min       -14
_diffrn_reflns_limit_k_max       6
_diffrn_reflns_limit_k_min       -6
_diffrn_reflns_limit_l_max       31
_diffrn_reflns_limit_l_min       -32
_diffrn_reflns_number            9272
_diffrn_reflns_point_group_measured_fraction_full 0.999
_diffrn_reflns_point_group_measured_fraction_max 0.999
_diffrn_reflns_theta_full        67.684
_diffrn_reflns_theta_max         68.102
_diffrn_reflns_theta_min         3.245
_diffrn_ambient_environment      N~2~
_diffrn_ambient_temperature      99.97(13)
_diffrn_detector                 'Hybrid Pixel Array Detector'
_diffrn_detector_area_resol_mean 10.0000
_diffrn_detector_type            HyPix
_diffrn_measured_fraction_theta_full 1.000
_diffrn_measured_fraction_theta_max 1.000
_diffrn_measurement_details      
;
List of Runs (angles in degrees, time in seconds):

  # Type    Start    End  Width  t~exp~   \w     \q     \k     \f   Frames
#--------------------------------------------------------------------------
  1  \w    -54.00  21.00   0.50    0.05    --  -49.41 100.00 148.00  150
  2  \w    -73.00 -35.00   0.50    0.05    --  -84.25 100.00 148.00   76
  3  \w    -50.00 -25.00   0.50    0.05    --  -84.25  45.00   0.00   50
  4  \w    -40.00 -14.00   0.50    0.05    --  -84.25  45.00 -60.00   52
  5  \w    -50.00 -25.00   0.50    0.05    --  -84.25  45.00 -90.00   50
  6  \w     82.00 107.00   0.50    0.05    --   49.41  57.00-150.00   50
  7  \w     88.00 113.00   0.50    0.05    --   49.41  57.00-180.00   50
  8  \w     83.00 108.00   0.50    0.05    --   49.41  57.00-120.00   50
  9  \w     84.00 111.00   0.50    0.05    --   49.41  57.00   0.00   54
 10  \w    112.00 176.00   0.50    0.05    --  105.75  30.00-120.00  128
 11  \w    138.00 171.00   0.50    0.05    --  105.75  45.00-150.00   66
 12  \w     97.00 131.00   0.50    0.05    --  105.75  45.00-150.00   68
 13  \w    128.00 177.00   0.50    0.05    --  105.75  30.00 -90.00   98
 14  \w    109.00 166.00   0.50    0.05    --  105.75  45.00   0.00  114
 15  \w    109.00 160.00   0.50    0.05    --  105.75 100.00 148.00  102
 16  \w     71.00  96.00   0.50    0.05    --  105.75 -77.00  60.00   50
 17  \w     34.00  68.00   0.50    0.05    --  105.75 -77.00  60.00   68
 18  \w     45.00  70.00   0.50    0.05    --  105.75 -61.00  60.00   50
 19  \w     40.00  65.00   0.50    0.05    --  105.75 -61.00  90.00   50
 20  \w     36.00  65.00   0.50    0.05    --  105.75 -61.00 -90.00   58
 21  \w     40.00  65.00   0.50    0.05    --  105.75 -61.00-120.00   50
 22  \w     34.00  70.00   0.50    0.05    --  105.75 -61.00-150.00   72
 23  \w     34.00  59.00   0.50    0.05    --  105.75 -61.00-180.00   50
 24  \w     38.00  83.00   0.50    0.05    --  105.75 -77.00-150.00   90
 25  \w     45.00  70.00   0.50    0.05    --  105.75-125.00-150.00   50
 26  \w     38.00  69.00   0.50    0.05    --  105.75-125.00-120.00   62
 27  \w     40.00  74.00   0.50    0.05    --  105.75-125.00-180.00   68
 28  \w     80.00 111.00   0.50    0.05    --  105.75-125.00-150.00   62
 29  \w     74.00 100.00   0.50    0.05    --  105.75-125.00-120.00   52
 30  \w     74.00 104.00   0.50    0.05    --  105.75 -95.00-120.00   60
 31  \w     39.00 100.00   0.50    0.05    --  105.75 -95.00 -30.00  122
 32  \w     54.00 102.00   0.50    0.05    --  105.75-125.00  30.00   96
 33  \w     55.00 107.00   0.50    0.05    --  105.75-100.00  43.00  104
 34  \w     35.00  88.00   0.50    0.05    --  105.75 -95.00 150.00  106
 35  \w     15.00  77.00   0.50    0.05    --   49.41-100.00  43.00  124
 36  \w   -121.00 -84.00   0.50    0.05    --  -49.41 -57.00  60.00   74
 37  \w   -120.00 -94.00   0.50    0.05    --  -49.41 -57.00 120.00   52
 38  \w   -113.00 -84.00   0.50    0.05    --  -49.41 -57.00  90.00   58
 39  \w   -113.00 -88.00   0.50    0.05    --  -49.41 -57.00  30.00   50
 40  \w   -156.00-131.00   0.50    0.05    --  -84.25 -77.00 -30.00   50
 41  \w   -156.00-128.00   0.50    0.05    --  -84.25 -77.00   0.00   56
 42  \w   -131.00-104.00   0.50    0.05    --  -84.25-100.00  43.00   54
 43  \w   -116.00 -88.00   0.50    0.05    --  -49.41-125.00 -60.00   56
;
_diffrn_measurement_device       'four-circle diffractometer'
_diffrn_measurement_device_type  'XtaLAB Synergy, Dualflex, HyPix'
_diffrn_measurement_method       '\w scans'
_diffrn_orient_matrix_type       
'CrysAlisPro convention (1999,Acta A55,543-557)'
_diffrn_orient_matrix_UB_11      0.0845859000
_diffrn_orient_matrix_UB_12      0.0312097000
_diffrn_orient_matrix_UB_13      -0.0384765000
_diffrn_orient_matrix_UB_21      -0.0217574000
_diffrn_orient_matrix_UB_22      -0.2867220000
_diffrn_orient_matrix_UB_23      -0.0169230000
_diffrn_orient_matrix_UB_31      -0.0925150000
_diffrn_orient_matrix_UB_32      0.0962437000
_diffrn_orient_matrix_UB_33      -0.0378288000
_diffrn_radiation_monochromator  mirror
_diffrn_radiation_probe          x-ray
_diffrn_radiation_type           'Cu K\a'
_diffrn_radiation_wavelength     1.54184
_diffrn_source                   'micro-focus sealed X-ray tube'
_diffrn_source_type              'PhotonJet (Cu) X-ray Source'
_reflns_Friedel_coverage         0.779
_reflns_Friedel_fraction_full    0.998
_reflns_Friedel_fraction_max     0.999
_reflns_number_gt                2581
_reflns_number_total             3062
_reflns_special_details          
;
 Reflections were merged by SHELXL according to the crystal
 class for the calculation of statistics and refinement.
 
 _reflns_Friedel_fraction is defined as the number of unique
 Friedel pairs measured divided by the number that would be
 possible theoretically, ignoring centric projections and
 systematic absences. Completness statistics refer to single and
 composite reflections containing twin component 1 only.
;
_reflns_threshold_expression     'I > 2\s(I)'
_computing_cell_refinement       'CrysAlisPro 1.171.42.102a (Rigaku OD, 2023)'
_computing_data_collection       'CrysAlisPro 1.171.42.102a (Rigaku OD, 2023)'
_computing_data_reduction        'CrysAlisPro 1.171.42.102a (Rigaku OD, 2023)'
_computing_molecular_graphics    'Olex2 1.5 (Dolomanov et al., 2009)'
_computing_publication_material  'Olex2 1.5 (Dolomanov et al., 2009)'
_computing_structure_refinement  'SHELXL 2018/3 (Sheldrick, 2015)'
_computing_structure_solution    'SHELXT 2018/2 (Sheldrick, 2018)'
_refine_diff_density_max         1.071
_refine_diff_density_min         -0.729
_refine_diff_density_rms         0.158
_refine_ls_abs_structure_details 
;
 Refined as an inversion twin.
;
_refine_ls_abs_structure_Flack   -0.016(19)
_refine_ls_extinction_coef       .
_refine_ls_extinction_method     none
_refine_ls_goodness_of_fit_ref   1.001
_refine_ls_hydrogen_treatment    constr
_refine_ls_matrix_type           full
_refine_ls_number_parameters     203
_refine_ls_number_reflns         3062
_refine_ls_number_restraints     241
_refine_ls_R_factor_all          0.0678
_refine_ls_R_factor_gt           0.0553
_refine_ls_restrained_S_all      0.970
_refine_ls_shift/su_max          0.001
_refine_ls_shift/su_mean         0.000
_refine_ls_structure_factor_coef Fsqd
_refine_ls_weighting_details     
'w=1/[\s^2^(Fo^2^)+(0.0420P)^2^] where P=(Fo^2^+2Fc^2^)/3'
_refine_ls_weighting_scheme      calc
_refine_ls_wR_factor_gt          0.1200
_refine_ls_wR_factor_ref         0.1285
_refine_special_details          
;
 Refined as a 2-component inversion twin.
;
_olex2_refinement_description    
;
1. Twinned data refinement
 Scales: 1.01585
 -0.01585
2. Uiso/Uaniso restraints and constraints
All non-hydrogen atoms have similar U: within 2A with sigma of 0.01 and sigma
for terminal atoms of 0.02 within 2A
3. Rigid body (RIGU) restrains
 All non-hydrogen atoms
 with sigma for 1-2 distances of 0.002 and sigma for 1-3 distances of 0.002
4.a Ternary CH refined with riding coordinates:
 C12(H12), C22(H22), C32(H32)
4.b Secondary CH2 refined with riding coordinates:
 C11(H11A,H11B), C21(H21A,H21B), C31(H31A,H31B)
4.c Idealised Me refined as rotating group:
 N1(H1A,H1B,H1C), N2(H2A,H2B,H2C), N3(H3A,H3B,H3C)
;
_atom_sites_solution_hydrogens   geom
_atom_sites_solution_primary     dual
_atom_sites_solution_secondary   ?
loop_
_atom_site_label
_atom_site_type_symbol
_atom_site_fract_x
_atom_site_fract_y
_atom_site_fract_z
_atom_site_U_iso_or_equiv
_atom_site_adp_type
_atom_site_occupancy
_atom_site_site_symmetry_order
_atom_site_calc_flag
_atom_site_refinement_flags_posn
_atom_site_refinement_flags_adp
_atom_site_refinement_flags_occupancy
_atom_site_disorder_assembly
_atom_site_disorder_group
Sb01 Sb 0.56787(6) 0.4909(2) 0.65291(3) 0.0198(3) Uani 1 1 d . . . . .
S1 S 0.7563(3) 0.5949(8) 0.63605(12) 0.0244(8) Uani 1 1 d . U . . .
O11 O 0.8762(8) 0.3663(19) 0.4767(3) 0.022(2) Uani 1 1 d . U . . .
O12 O 0.8207(11) -0.008(4) 0.5087(4) 0.052(3) Uani 1 1 d . U . . .
N1 N 0.9376(10) 0.583(3) 0.5626(5) 0.031(3) Uani 1 1 d . U . . .
H1A H 0.900675 0.710194 0.544479 0.038 Uiso 1 1 calc R U . . .
H1B H 1.001116 0.541773 0.548932 0.038 Uiso 1 1 calc R U . . .
H1C H 0.954163 0.642370 0.593777 0.038 Uiso 1 1 calc R U . . .
C11 C 0.7535(11) 0.422(3) 0.5770(5) 0.028(3) Uani 1 1 d . U . . .
H11A H 0.707870 0.260710 0.578466 0.034 Uiso 1 1 calc R U . . .
H11B H 0.718370 0.537184 0.550922 0.034 Uiso 1 1 calc R U . . .
C12 C 0.8680(12) 0.345(3) 0.5638(5) 0.024(2) Uani 1 1 d . U . . .
H12 H 0.902027 0.214380 0.587911 0.029 Uiso 1 1 calc R U . . .
C13 C 0.8555(11) 0.225(3) 0.5116(5) 0.019(2) Uani 1 1 d . U . . .
S2 S 0.4957(3) 0.8041(8) 0.58949(12) 0.0237(8) Uani 1 1 d . U . . .
O21 O 0.3345(8) 0.4163(18) 0.6621(4) 0.021(2) Uani 1 1 d . U . . .
O22 O 0.2763(7) 0.810(2) 0.6869(3) 0.0200(19) Uani 1 1 d . U . . .
N2 N 0.2395(8) 1.005(3) 0.5974(4) 0.022(2) Uani 1 1 d . U . . .
H2A H 0.227182 1.049897 0.565156 0.027 Uiso 1 1 calc R U . . .
H2B H 0.295376 1.104721 0.611764 0.027 Uiso 1 1 calc R U . . .
H2C H 0.177068 1.032996 0.612765 0.027 Uiso 1 1 calc R U . . .
C21 C 0.3637(11) 0.659(3) 0.5694(5) 0.024(3) Uani 1 1 d . U . . .
H21A H 0.341781 0.721223 0.535670 0.028 Uiso 1 1 calc R U . . .
H21B H 0.372869 0.465112 0.567964 0.028 Uiso 1 1 calc R U . . .
C22 C 0.2703(10) 0.720(3) 0.6013(5) 0.018(2) Uani 1 1 d . U . . .
H22 H 0.204628 0.614197 0.588449 0.021 Uiso 1 1 calc R U . . .
C23 C 0.2964(11) 0.646(3) 0.6549(5) 0.015(2) Uani 1 1 d . U . . .
S3 S 0.5787(3) 0.8025(7) 0.72058(12) 0.0204(7) Uani 1 1 d . U . . .
O31 O 0.4765(7) 0.0905(18) 0.8330(3) 0.0189(19) Uani 1 1 d . U . . .
O32 O 0.4618(6) 0.488(3) 0.8668(3) 0.0198(16) Uani 1 1 d . U . . .
N3 N 0.3748(9) 0.689(2) 0.7803(4) 0.017(2) Uani 1 1 d . U . . .
H3A H 0.343475 0.715863 0.749228 0.020 Uiso 1 1 calc R U . . .
H3B H 0.408442 0.839868 0.791663 0.020 Uiso 1 1 calc R U . . .
H3C H 0.321569 0.642671 0.800126 0.020 Uiso 1 1 calc R U . . .
C31 C 0.5723(11) 0.581(3) 0.7726(4) 0.018(2) Uani 1 1 d . U . . .
H31A H 0.622362 0.429892 0.768314 0.021 Uiso 1 1 calc R U . . .
H31B H 0.600281 0.675575 0.802750 0.021 Uiso 1 1 calc R U . . .
C32 C 0.4579(9) 0.473(4) 0.7798(4) 0.016(2) Uani 1 1 d . U . . .
H32 H 0.434989 0.343286 0.753384 0.019 Uiso 1 1 calc R U . . .
C33 C 0.4647(10) 0.336(3) 0.8305(5) 0.016(2) Uani 1 1 d . U . . .

loop_
_atom_site_aniso_label
_atom_site_aniso_U_11
_atom_site_aniso_U_22
_atom_site_aniso_U_33
_atom_site_aniso_U_23
_atom_site_aniso_U_13
_atom_site_aniso_U_12
Sb01 0.0223(4) 0.0222(5) 0.0160(4) -0.0013(5) 0.0080(3) -0.0017(5)
S1 0.0215(16) 0.036(2) 0.0165(16) -0.0079(14) 0.0089(13) -0.0065(14)
O11 0.033(5) 0.017(5) 0.018(4) 0.001(4) 0.006(4) 0.002(4)
O12 0.107(8) 0.024(4) 0.030(5) -0.007(5) 0.037(5) -0.025(6)
N1 0.026(5) 0.035(7) 0.035(7) -0.021(5) 0.011(5) -0.008(4)
C11 0.025(5) 0.035(7) 0.025(6) -0.013(5) 0.006(4) -0.014(5)
C12 0.026(5) 0.030(6) 0.016(4) -0.002(4) 0.003(4) -0.004(4)
C13 0.023(5) 0.016(4) 0.018(4) 0.001(3) 0.003(4) 0.001(4)
S2 0.0242(16) 0.031(2) 0.0169(17) 0.0033(16) 0.0052(13) -0.0067(15)
O21 0.025(5) 0.015(5) 0.025(5) 0.000(3) 0.000(4) 0.000(3)
O22 0.027(5) 0.017(5) 0.016(4) 0.001(3) 0.004(3) 0.003(4)
N2 0.026(5) 0.022(5) 0.019(5) -0.002(5) -0.001(4) -0.001(5)
C21 0.033(6) 0.026(6) 0.013(5) -0.007(5) 0.010(4) -0.003(5)
C22 0.021(5) 0.017(5) 0.015(4) -0.003(4) 0.005(4) -0.003(4)
C23 0.016(5) 0.013(5) 0.017(4) 0.001(3) 0.007(4) -0.005(4)
S3 0.0285(16) 0.0200(19) 0.0138(16) 0.0005(14) 0.0085(13) -0.0002(14)
O31 0.021(4) 0.020(4) 0.015(4) 0.003(3) -0.002(4) 0.001(3)
O32 0.028(4) 0.021(4) 0.011(3) 0.000(4) 0.006(3) -0.004(5)
N3 0.024(5) 0.013(5) 0.014(5) 0.001(4) 0.006(4) 0.002(4)
C31 0.025(4) 0.022(6) 0.007(5) 0.000(4) 0.004(4) 0.001(4)
C32 0.026(4) 0.013(5) 0.009(4) -0.003(4) 0.004(3) 0.004(4)
C33 0.018(5) 0.020(4) 0.010(4) 0.001(3) 0.002(4) 0.001(4)

_geom_special_details            
;
 All esds (except the esd in the dihedral angle between two l.s. planes)
 are estimated using the full covariance matrix.  The cell esds are taken
 into account individually in the estimation of esds in distances, angles
 and torsion angles; correlations between esds in cell parameters are only
 used when they are defined by crystal symmetry.  An approximate (isotropic)
 treatment of cell esds is used for estimating esds involving l.s. planes.
;
loop_
_geom_bond_atom_site_label_1
_geom_bond_atom_site_label_2
_geom_bond_distance
_geom_bond_site_symmetry_2
_geom_bond_publ_flag
Sb01 S1 2.433(3) . ?
Sb01 S2 2.456(4) . ?
Sb01 S3 2.427(4) . ?
S1 C11 1.834(14) . ?
O11 C13 1.238(17) . ?
O12 C13 1.25(2) . ?
N1 H1A 0.9100 . ?
N1 H1B 0.9100 . ?
N1 H1C 0.9100 . ?
N1 C12 1.472(19) . ?
C11 H11A 0.9900 . ?
C11 H11B 0.9900 . ?
C11 C12 1.52(2) . ?
C12 H12 1.0000 . ?
C12 C13 1.55(2) . ?
S2 C21 1.806(14) . ?
O21 C23 1.261(16) . ?
O22 C23 1.246(17) . ?
N2 H2A 0.9100 . ?
N2 H2B 0.9100 . ?
N2 H2C 0.9100 . ?
N2 C22 1.49(2) . ?
C21 H21A 0.9900 . ?
C21 H21B 0.9900 . ?
C21 C22 1.521(19) . ?
C22 H22 1.0000 . ?
C22 C23 1.518(19) . ?
S3 C31 1.818(13) . ?
O31 C33 1.251(16) . ?
O32 C33 1.260(17) . ?
N3 H3A 0.9100 . ?
N3 H3B 0.9100 . ?
N3 H3C 0.9100 . ?
N3 C32 1.488(19) . ?
C31 H31A 0.9900 . ?
C31 H31B 0.9900 . ?
C31 C32 1.523(18) . ?
C32 H32 1.0000 . ?
C32 C33 1.546(18) . ?

loop_
_geom_angle_atom_site_label_1
_geom_angle_atom_site_label_2
_geom_angle_atom_site_label_3
_geom_angle
_geom_angle_site_symmetry_1
_geom_angle_site_symmetry_3
_geom_angle_publ_flag
S1 Sb01 S2 90.70(12) . . ?
S3 Sb01 S1 90.74(12) . . ?
S3 Sb01 S2 96.39(13) . . ?
C11 S1 Sb01 96.7(4) . . ?
H1A N1 H1B 109.5 . . ?
H1A N1 H1C 109.5 . . ?
H1B N1 H1C 109.5 . . ?
C12 N1 H1A 109.5 . . ?
C12 N1 H1B 109.5 . . ?
C12 N1 H1C 109.5 . . ?
S1 C11 H11A 109.1 . . ?
S1 C11 H11B 109.1 . . ?
H11A C11 H11B 107.8 . . ?
C12 C11 S1 112.5(9) . . ?
C12 C11 H11A 109.1 . . ?
C12 C11 H11B 109.1 . . ?
N1 C12 C11 109.7(13) . . ?
N1 C12 H12 110.4 . . ?
N1 C12 C13 108.3(12) . . ?
C11 C12 H12 110.4 . . ?
C11 C12 C13 107.5(11) . . ?
C13 C12 H12 110.4 . . ?
O11 C13 O12 125.8(13) . . ?
O11 C13 C12 118.3(13) . . ?
O12 C13 C12 115.9(12) . . ?
C21 S2 Sb01 101.9(5) . . ?
H2A N2 H2B 109.5 . . ?
H2A N2 H2C 109.5 . . ?
H2B N2 H2C 109.5 . . ?
C22 N2 H2A 109.5 . . ?
C22 N2 H2B 109.5 . . ?
C22 N2 H2C 109.5 . . ?
S2 C21 H21A 108.4 . . ?
S2 C21 H21B 108.4 . . ?
H21A C21 H21B 107.5 . . ?
C22 C21 S2 115.5(9) . . ?
C22 C21 H21A 108.4 . . ?
C22 C21 H21B 108.4 . . ?
N2 C22 C21 110.4(12) . . ?
N2 C22 H22 107.6 . . ?
N2 C22 C23 109.8(11) . . ?
C21 C22 H22 107.6 . . ?
C23 C22 C21 113.5(11) . . ?
C23 C22 H22 107.6 . . ?
O21 C23 C22 115.1(13) . . ?
O22 C23 O21 126.5(13) . . ?
O22 C23 C22 118.5(13) . . ?
C31 S3 Sb01 101.0(5) . . ?
H3A N3 H3B 109.5 . . ?
H3A N3 H3C 109.5 . . ?
H3B N3 H3C 109.5 . . ?
C32 N3 H3A 109.5 . . ?
C32 N3 H3B 109.5 . . ?
C32 N3 H3C 109.5 . . ?
S3 C31 H31A 108.5 . . ?
S3 C31 H31B 108.5 . . ?
H31A C31 H31B 107.5 . . ?
C32 C31 S3 115.1(9) . . ?
C32 C31 H31A 108.5 . . ?
C32 C31 H31B 108.5 . . ?
N3 C32 C31 111.5(14) . . ?
N3 C32 H32 110.0 . . ?
N3 C32 C33 108.0(10) . . ?
C31 C32 H32 110.0 . . ?
C31 C32 C33 107.4(9) . . ?
C33 C32 H32 110.0 . . ?
O31 C33 O32 125.0(13) . . ?
O31 C33 C32 119.6(13) . . ?
O32 C33 C32 115.3(14) . . ?

loop_
_geom_torsion_atom_site_label_1
_geom_torsion_atom_site_label_2
_geom_torsion_atom_site_label_3
_geom_torsion_atom_site_label_4
_geom_torsion
_geom_torsion_site_symmetry_1
_geom_torsion_site_symmetry_2
_geom_torsion_site_symmetry_3
_geom_torsion_site_symmetry_4
_geom_torsion_publ_flag
Sb01 S1 C11 C12 -156.7(10) . . . . ?
Sb01 S2 C21 C22 81.9(11) . . . . ?
Sb01 S3 C31 C32 -76.7(10) . . . . ?
S1 C11 C12 N1 -57.5(14) . . . . ?
S1 C11 C12 C13 -175.0(10) . . . . ?
N1 C12 C13 O11 -18.6(17) . . . . ?
N1 C12 C13 O12 164.1(13) . . . . ?
C11 C12 C13 O11 99.9(15) . . . . ?
C11 C12 C13 O12 -77.4(17) . . . . ?
S2 C21 C22 N2 68.5(13) . . . . ?
S2 C21 C22 C23 -55.3(16) . . . . ?
N2 C22 C23 O21 -173.0(10) . . . . ?
N2 C22 C23 O22 8.8(16) . . . . ?
C21 C22 C23 O21 -48.9(16) . . . . ?
C21 C22 C23 O22 132.9(13) . . . . ?
S3 C31 C32 N3 -51.2(12) . . . . ?
S3 C31 C32 C33 -169.3(10) . . . . ?
N3 C32 C33 O31 141.8(12) . . . . ?
N3 C32 C33 O32 -40.8(15) . . . . ?
C31 C32 C33 O31 -97.8(15) . . . . ?
C31 C32 C33 O32 79.6(14) . . . . ?

_shelx_res_file                  
;
TITL tcj00375_man2_a.res in I2
    tcj00375_man2.res
    created by SHELXL-2018/3 at 08:36:07 on 28-Aug-2024
REM Old TITL TCJ00375_man2 in I2
REM SHELXT solution in I2: R1 0.085, Rweak 0.022, Alpha 0.015
REM <I/s> 0.000 for 0 systematic absences, Orientation as input
REM Flack x = -0.016 ( 0.017 ) from 958 Parsons' quotients
REM Formula found by SHELXT: C9 N O8 S3 Sb
CELL 1.54184 12.1577 5.0648 27.342 90 94.891 90
ZERR 4 0.0008 0.0004 0.0015 0 0.006 0
LATT -2
SYMM -X,+Y,-Z
SFAC C H N O S Sb
UNIT 36 72 12 24 12 4
RIGU 0.002 0.002
SIMU 0.01 0.02 2

L.S. 10
PLAN  5
SIZE 0.02 0.05 0.17
TEMP -173
CONF
BOND
list 4
MORE -1
BOND $H
fmap 2 53
acta
TWIN -1 0 0 0 -1 0 0 0 -1 2
REM <olex2.extras>
REM <HklSrc "%.\\TCJ00375_man2.hkl">
REM </olex2.extras>

WGHT    0.042000
BASF  -0.01585
FVAR       0.26291
SB01  6    0.567865    0.490930    0.652908    11.00000    0.02230    0.02215 =
         0.01598   -0.00135    0.00797   -0.00175
S1    5    0.756332    0.594900    0.636048    11.00000    0.02154    0.03646 =
         0.01649   -0.00791    0.00893   -0.00649
O11   4    0.876195    0.366292    0.476665    11.00000    0.03256    0.01705 =
         0.01827    0.00108    0.00555    0.00200
O12   4    0.820702   -0.008011    0.508697    11.00000    0.10726    0.02350 =
         0.03006   -0.00745    0.03661   -0.02485
N1    3    0.937628    0.582557    0.562633    11.00000    0.02605    0.03513 =
         0.03468   -0.02055    0.01112   -0.00834
AFIX 137
H1A   2    0.900675    0.710194    0.544479    11.00000   -1.20000
H1B   2    1.001116    0.541773    0.548932    11.00000   -1.20000
H1C   2    0.954163    0.642370    0.593777    11.00000   -1.20000
AFIX   0
C11   1    0.753510    0.421946    0.577013    11.00000    0.02512    0.03483 =
         0.02534   -0.01268    0.00592   -0.01414
AFIX  23
H11A  2    0.707870    0.260710    0.578466    11.00000   -1.20000
H11B  2    0.718370    0.537184    0.550922    11.00000   -1.20000
AFIX   0
C12   1    0.867966    0.345340    0.563785    11.00000    0.02581    0.02958 =
         0.01621   -0.00178    0.00347   -0.00355
AFIX  13
H12   2    0.902027    0.214380    0.587911    11.00000   -1.20000
AFIX   0
C13   1    0.855520    0.224814    0.511627    11.00000    0.02339    0.01615 =
         0.01816    0.00126    0.00323    0.00113
S2    5    0.495664    0.804058    0.589495    11.00000    0.02418    0.03069 =
         0.01686    0.00328    0.00521   -0.00673
O21   4    0.334546    0.416315    0.662148    11.00000    0.02463    0.01493 =
         0.02452    0.00032    0.00048   -0.00044
O22   4    0.276338    0.809733    0.686904    11.00000    0.02656    0.01734 =
         0.01645    0.00100    0.00400    0.00334
N2    3    0.239479    1.004637    0.597367    11.00000    0.02605    0.02153 =
         0.01855   -0.00229   -0.00082   -0.00074
AFIX 137
H2A   2    0.227182    1.049897    0.565156    11.00000   -1.20000
H2B   2    0.295376    1.104721    0.611764    11.00000   -1.20000
H2C   2    0.177068    1.032996    0.612765    11.00000   -1.20000
AFIX   0
C21   1    0.363715    0.659102    0.569428    11.00000    0.03266    0.02618 =
         0.01333   -0.00718    0.00951   -0.00321
AFIX  23
H21A  2    0.341781    0.721223    0.535670    11.00000   -1.20000
H21B  2    0.372869    0.465112    0.567964    11.00000   -1.20000
AFIX   0
C22   1    0.270333    0.719751    0.601330    11.00000    0.02133    0.01728 =
         0.01512   -0.00340    0.00496   -0.00251
AFIX  13
H22   2    0.204628    0.614197    0.588449    11.00000   -1.20000
AFIX   0
C23   1    0.296440    0.645916    0.654854    11.00000    0.01626    0.01332 =
         0.01727    0.00091    0.00748   -0.00537
S3    5    0.578693    0.802532    0.720585    11.00000    0.02853    0.02001 =
         0.01377    0.00055    0.00849   -0.00022
O31   4    0.476496    0.090540    0.833040    11.00000    0.02147    0.01978 =
         0.01482    0.00326   -0.00174    0.00149
O32   4    0.461813    0.487808    0.866828    11.00000    0.02778    0.02109 =
         0.01126    0.00002    0.00622   -0.00439
N3    3    0.374765    0.688861    0.780256    11.00000    0.02368    0.01325 =
         0.01420    0.00105    0.00625    0.00151
AFIX 137
H3A   2    0.343475    0.715863    0.749228    11.00000   -1.20000
H3B   2    0.408442    0.839868    0.791663    11.00000   -1.20000
H3C   2    0.321569    0.642671    0.800126    11.00000   -1.20000
AFIX   0
C31   1    0.572277    0.580750    0.772558    11.00000    0.02471    0.02182 =
         0.00675    0.00031    0.00358    0.00134
AFIX  23
H31A  2    0.622362    0.429892    0.768314    11.00000   -1.20000
H31B  2    0.600281    0.675575    0.802750    11.00000   -1.20000
AFIX   0
C32   1    0.457859    0.473281    0.779846    11.00000    0.02637    0.01311 =
         0.00926   -0.00273    0.00424    0.00353
AFIX  13
H32   2    0.434989    0.343286    0.753384    11.00000   -1.20000
AFIX   0
C33   1    0.464667    0.335631    0.830491    11.00000    0.01756    0.02014 =
         0.00969    0.00087    0.00232    0.00069
HKLF 4


REM  tcj00375_man2_a.res in I2
REM wR2 = 0.1285, GooF = S = 1.001, Restrained GooF = 0.970 for all data
REM R1 = 0.0553 for 2581 Fo > 4sig(Fo) and 0.0678 for all 3062 data
REM 203 parameters refined using 241 restraints

END

WGHT      0.0420      0.0000

REM Highest difference peak  1.071,  deepest hole -0.729,  1-sigma level  0.158
Q1    1   0.5824  0.2119  0.6580  11.00000  0.05    0.88
Q2    1   0.5960  0.7431  0.6589  11.00000  0.05    0.74
Q3    1   0.7999  0.0072  0.5409  11.00000  0.05    0.73
Q4    1   0.6413  0.4891  0.6609  11.00000  0.05    0.72
Q5    1   0.5390  0.2359  0.6460  11.00000  0.05    0.66
;
_shelx_res_checksum              75026
_shelx_hkl_file                  
;
   0  -6   0  388.75   79.90
   0  -6   2   24.44   26.05
   0  -6  -2   89.27   47.45
   0  -6  -4  121.84   44.50
   0  -5   1   49.65   39.54
   0  -5  -1   14.56   39.56
   0  -5  -3  192.74   75.03
   0  -5  -5  -16.28   49.40
   0  -5   5  -16.40   27.27
   0  -5  -7  389.28   95.76
   0  -5  -9  632.54  114.22
   0  -5  -9  412.06   84.12
   0  -5 -11   14.98   35.19
   0  -5 -11  -11.57   27.17
   0  -5 -13  123.71   53.26
   0  -5 -13   98.30   47.43
   0  -5 -15    9.87   26.80
   0  -5 -15   12.09   34.78
   0  -5 -17   42.29   25.81
   0  -4   0  556.88  106.35
   0  -4  -2   15.22   43.93
   0  -4   2   90.26   49.58
   0  -4  -4  221.64   65.93
   0  -4  -4  195.28   57.87
   0  -4  -6  345.86   85.39
   0  -4  -6  346.82   77.17
   0  -4  -8  153.35   64.08
   0  -4  -8  143.48   54.23
   0  -4 -10  348.90   88.10
   0  -4 -10  151.11   57.90
   0  -4 -12  193.60   67.96
   0  -4 -12   78.37   45.76
   0  -4 -14  111.73   53.65
   0  -4 -14  127.04   58.30
   0  -4 -16  348.94   88.15
   0  -4 -16  408.18   90.23
   0  -4 -18  -29.46   24.52
   0  -4 -18  -15.21   38.62
   0  -4 -20  472.34   90.61
   0  -4 -20  496.87   92.06
   0  -4 -22  340.21   72.33
   0  -4 -24   37.91   28.09
   0  -3  -1  129.95   37.58
   0  -3   1  114.65   35.35
   0  -3  -3 1706.28  168.58
   0  -3   3 1840.48  165.14
   0  -3  -5  103.49   37.78
   0  -3  -5  128.84   48.28
   0  -3  -7  249.70   65.36
   0  -3  -7  119.28   41.71
   0  -3  -9  359.14   77.83
   0  -3  -9  322.68   63.86
   0  -3 -11   40.26   27.44
   0  -3 -11   41.44   31.55
   0  -3 -13  957.27  135.21
   0  -3 -13  811.26  111.89
   0  -3 -15  467.33   94.32
   0  -3 -15  346.96   79.30
   0  -3 -15  319.09   87.41
   0  -3 -17  357.94   95.71
   0  -3 -17  759.29  118.73
   0  -3 -19  372.77   92.57
   0  -3 -19  339.04   84.46
   0  -3 -21   19.07   36.61
   0  -3 -21   28.15   40.51
   0  -3 -21   15.49   29.75
   0  -3 -23  153.61   54.41
   0  -3 -23  128.02   49.57
   0  -3 -25   33.88   28.75
   0  -3 -27  149.97   42.02
   0  -2   0 1389.94  123.01
   0  -2  -2   61.06   22.66
   0  -2   2   23.96   15.51
   0  -2   4 1761.58  113.04
   0  -2  -4 1711.05  123.42
   0  -2  -6 1922.44  145.85
   0  -2  -8  402.59   59.36
   0  -2  -8  300.52   50.58
   0  -2  -8  295.48   39.19
   0  -2 -10 2250.47  193.84
   0  -2 -10 2165.52  179.97
   0  -2 -10 2269.51  200.64
   0  -2 -12  285.76   52.62
   0  -2 -12  232.72   50.98
   0  -2 -12  332.76   49.40
   0  -2 -14  478.26   79.25
   0  -2 -14  401.73   67.34
   0  -2 -14  557.84   99.65
   0  -2 -14  421.86   63.06
   0  -2 -16  390.24   89.07
   0  -2 -16  656.11   96.92
   0  -2 -16  423.96   70.21
   0  -2 -18   16.41   31.47
   0  -2 -18  -11.85   22.74
   0  -2 -18   12.50   33.92
   0  -2 -18    9.47   18.17
   0  -2 -20  577.64   96.94
   0  -2 -20  527.67   84.35
   0  -2 -20  626.02  117.26
   0  -2 -20  432.27   87.11
   0  -2 -22  423.25   82.62
   0  -2 -22  210.83   58.54
   0  -2 -22  299.33   74.35
   0  -2 -22  311.77   88.41
   0  -2 -22  513.93   84.46
   0  -2 -24   80.07   40.78
   0  -2 -24   66.19   40.46
   0  -2 -26  366.09   72.15
   0  -2 -26  269.61   65.14
   0  -2 -28   15.45   19.63
   0  -2 -30  131.74   29.70
   0  -2 -30  206.44   44.55
   0  -1  -1 1519.91  116.57
   0  -1   3 3282.55  228.96
   0  -1  -3 3097.27  235.73
   0  -1   5  302.96   27.91
   0  -1   5  301.00   30.72
   0  -1  -7 3315.74  247.24
   0  -1  -9 5255.33  381.81
   0  -1 -11  524.10   57.67
   0  -1 -11  391.52   55.05
   0  -1 -11  452.49   70.71
   0  -1  11  478.45   45.69
   0  -1 -13 1166.47  142.23
   0  -1 -13 1623.59  127.59
   0  -1 -13 1286.08  128.86
   0  -1 -15   21.94   18.56
   0  -1 -15  -22.31   30.27
   0  -1 -17  761.65  116.17
   0  -1 -17  632.23   96.80
   0  -1 -17  835.40   99.02
   0  -1 -17  622.78   91.30
   0  -1 -19  476.51   78.86
   0  -1 -19  529.55  101.32
   0  -1 -19  485.52   85.13
   0  -1 -19  279.19   69.21
   0  -1 -21  -23.70   30.07
   0  -1 -21   39.09   37.50
   0  -1 -23 1493.59  188.93
   0  -1 -23 1529.70  176.56
   0  -1 -23 1520.48  170.67
   0  -1 -25  241.96   71.44
   0  -1 -25  278.25   65.99
   0  -1 -27   74.50   47.67
   0  -1 -29   62.19   34.01
   0  -1 -31   63.45   26.83
   0  -1 -31   54.21   24.96
   0   0  -2  446.52   37.03
   0   0  -4 3059.14  219.58
   0   0  -4 3154.28  226.54
   0   0  -4 3150.25  216.69
   0   0  -6 1116.03   83.10
   0   0  -6 1257.90   99.85
   0   0  -6 1081.36   87.49
   0   0  -8   43.64   10.71
   0   0   8   62.16   14.04
   0   0  -8   28.14   20.37
   0   0  10 1210.38   98.65
   0   0 -10 1408.39  128.00
   0   0  12 1148.86   95.52
   0   0 -12 1235.44  127.13
   0   0 -14 2529.96  212.39
   0   0 -16 2547.38  222.30
   0   0 -18   46.93   27.65
   0   0 -18   82.02   34.13
   0   0  18   49.02   29.40
   0   0 -18    9.51   15.95
   0   0 -20  157.72   45.68
   0   0 -20  164.81   52.01
   0   0 -20  111.80   39.96
   0   0  20  175.78   46.36
   0   0 -22   12.72   21.13
   0   0 -22  -15.58   25.88
   0   0  22   12.08   20.06
   0   0 -22  -12.08   23.18
   0   0 -22  -11.18   21.45
   0   0 -24  152.14   53.22
   0   0 -24  261.72   59.40
   0   0 -24  173.06   50.82
   0   0 -24  286.28   73.55
   0   0 -26   27.94   30.31
   0   0 -26  126.28   41.87
   0   0 -26  118.45   51.53
   0   0 -26   58.24   33.83
   0   0 -28   29.25   28.12
   0   0 -28   30.63   32.91
   0   0 -30  124.89   48.66
   0   0 -32  609.52   81.41
   0   1   1 1876.36  144.83
   0   1   3 3884.70  268.26
   0   1  -3 3493.10  262.88
   0   1  -5  230.16   22.47
   0   1  -5  241.99   28.51
   0   1   5  280.20   35.08
   0   1  -7 2863.49  213.94
   0   1   7 3034.69  225.05
   0   1   7 3357.03  237.67
   0   1   9 6914.44  447.61
   0   1   9 5405.00  417.65
   0   1  11  491.44   74.11
   0   1  11  446.53   58.39
   0   1  13 1647.07  164.76
   0   1  13 1582.48  147.60
   0   1 -13 1729.78  151.43
   0   1  15   18.88   20.31
   0   1  15   18.70   18.01
   0   1 -15   45.49   25.24
   0   1 -17  642.43   97.77
   0   1  17  653.35   84.34
   0   1 -17  850.93  108.81
   0   1 -17  730.83   94.83
   0   1  17  723.22   99.16
   0   1 -19  454.45   83.71
   0   1  19  288.62   66.51
   0   1 -19  592.92   85.86
   0   1 -19  503.32   88.26
   0   1  21  104.92   43.89
   0   1 -21   52.93   33.99
   0   1 -21   74.12   37.83
   0   1 -21   90.75   41.36
   0   1 -23 1343.85  168.20
   0   1 -23 1537.83  190.77
   0   1  23 1763.40  185.24
   0   1 -23 1294.97  166.36
   0   1 -23 1340.86  165.35
   0   1 -25  227.49   59.06
   0   1 -25  202.15   68.50
   0   1 -25  250.72   64.67
   0   1 -25  255.59   62.59
   0   1 -27  109.05   56.56
   0   1 -27  155.85   46.79
   0   1 -27  111.14   43.50
   0   1 -29   37.95   24.39
   0   1 -29  117.29   43.48
   0   1 -29   60.48   28.98
   0   1 -31   49.29   26.19
   0   1 -31   18.36   15.63
   0   2   0 1319.24  123.57
   0   2   0 1371.22  119.21
   0   2  -2   44.81   21.49
   0   2  -2   62.56   25.70
   0   2  -2   25.48   15.41
   0   2   2   27.30   21.73
   0   2  -4 1691.38  112.06
   0   2  -4 1921.21  151.13
   0   2  -4 1754.85  128.03
   0   2  -4 1627.99  137.60
   0   2   4 2031.85  150.66
   0   2  -6 1986.87  153.11
   0   2   6 1986.14  175.12
   0   2  -6 2031.30  154.59
   0   2   6 2191.73  179.65
   0   2  -6 1956.40  166.91
   0   2  -8  427.99   50.20
   0   2   8  506.07   67.41
   0   2   8  370.07   59.92
   0   2  -8  463.27   55.91
   0   2 -10 2515.58  200.31
   0   2  10 2442.07  215.66
   0   2  10 2460.81  199.06
   0   2  10 2512.81  213.32
   0   2  12  251.64   54.29
   0   2 -12  298.93   48.15
   0   2 -14  737.23   88.05
   0   2 -14  833.74   99.88
   0   2 -14  757.57  111.05
   0   2  14  554.94   89.82
   0   2 -16  486.64   79.91
   0   2 -16  486.31   73.07
   0   2 -16  404.52   83.19
   0   2 -16  424.07   72.20
   0   2  16  401.55   74.40
   0   2 -18  -10.16   19.49
   0   2 -18  -12.81   27.47
   0   2 -18   11.31   24.25
   0   2  18   21.22   24.94
   0   2 -18  -12.53   17.00
   0   2 -20  880.78  114.84
   0   2 -20  769.03  118.01
   0   2  20  732.72  122.95
   0   2 -20  624.39  110.88
   0   2 -22  394.99   86.51
   0   2 -22  350.50   70.91
   0   2  22  369.41   87.82
   0   2 -22  331.54   76.26
   0   2 -24  130.69   47.34
   0   2  24  152.02   51.56
   0   2 -24  136.10   46.03
   0   2 -24  138.08   50.62
   0   2 -24  142.80   52.28
   0   2 -24  239.02   58.24
   0   2 -26  363.65   71.86
   0   2 -26  367.94   75.44
   0   2 -26  356.27   76.29
   0   2 -28   -8.68   20.40
   0   2 -28   36.08   24.47
   0   2 -28   42.53   32.25
   0   2 -30   88.53   26.54
   0   2 -30   75.28   28.52
   0   3  -1   97.77   36.69
   0   3  -1   63.25   31.85
   0   3  -1   85.66   23.70
   0   3  -1  102.53   32.71
   0   3   1  120.46   35.91
   0   3   3 1531.33  161.85
   0   3  -3 1875.06  177.25
   0   3  -3 1621.08  152.09
   0   3   3 1738.03  173.17
   0   3  -3 1708.83  168.30
   0   3   5  189.03   47.98
   0   3  -5  108.76   35.91
   0   3   5  157.60   44.05
   0   3  -5   83.76   35.73
   0   3  -5   97.25   32.14
   0   3  -5  129.71   30.54
   0   3  -7  439.04   67.06
   0   3  -7  275.85   56.17
   0   3   7  409.54   73.71
   0   3  -7  395.95   74.22
   0   3   9  278.18   62.99
   0   3  -9  293.46   55.13
   0   3  -9  428.95   71.85
   0   3   9  341.41   57.44
   0   3 -11  176.75   43.65
   0   3  11  120.38   34.20
   0   3  11  127.73   45.76
   0   3 -11  250.36   56.68
   0   3 -13  911.32  118.14
   0   3 -13  791.68  120.55
   0   3  13  961.81  129.24
   0   3 -13  854.73  110.30
   0   3 -13  952.00  128.62
   0   3 -15  468.56   93.14
   0   3  15  422.80   83.74
   0   3 -15  345.60   77.61
   0   3 -15  400.13   73.32
   0   3 -17  619.60   93.54
   0   3 -17  460.01   96.32
   0   3 -17  596.93  100.33
   0   3  17  475.85   93.88
   0   3  19  628.18  111.62
   0   3 -19  351.38   83.78
   0   3 -19  409.06   82.66
   0   3 -19  368.27   82.35
   0   3 -21   73.21   37.15
   0   3 -21   13.26   28.45
   0   3 -21   15.06   25.01
   0   3 -21  -13.86   23.02
   0   3  21   16.90   39.72
   0   3 -23   55.05   32.65
   0   3 -23   41.26   26.78
   0   3 -25   66.07   31.76
   0   3 -25   17.40   20.55
   0   3 -27  230.86   48.42
   0   4   0  642.37   88.86
   0   4   0  587.42   93.49
   0   4   2   35.11   22.50
   0   4  -2   39.35   25.17
   0   4  -4  113.80   38.10
   0   4   4  146.82   49.14
   0   4  -6  438.34   83.29
   0   4   6  324.37   69.92
   0   4   6  273.69   69.94
   0   4   8   50.11   38.19
   0   4   8   42.73   30.98
   0   4   8  110.06   47.73
   0   4  -8   89.81   40.99
   0   4  -8   31.02   33.49
   0   4  10  146.25   43.77
   0   4 -10   93.90   45.91
   0   4  10  137.70   55.18
   0   4 -10  127.90   49.87
   0   4  10  158.11   55.86
   0   4  12  103.37   49.86
   0   4 -12  152.04   49.41
   0   4  12  166.37   44.53
   0   4 -12  108.20   38.46
   0   4 -14  168.39   59.46
   0   4 -14  213.71   61.55
   0   4  14  148.30   52.67
   0   4  14  294.61   73.84
   0   4 -14  143.19   40.66
   0   4 -14  185.49   52.35
   0   4 -16  380.35   66.03
   0   4 -16  463.94   89.89
   0   4 -16  370.45   90.72
   0   4 -18   14.31   27.47
   0   4 -18   13.22   28.37
   0   4 -18   23.12   22.21
   0   4 -18   13.77   26.44
   0   4 -20  366.13   78.66
   0   4 -20  696.19   94.67
   0   4 -20  531.49   94.41
   0   4 -22  169.95   44.34
   0   4 -22  285.50   61.23
   0   4 -24   79.54   29.84
   0   4 -24   47.76   25.68
   0   5   1  -12.55   29.50
   0   5  -1   12.58   34.15
   0   5  -1   39.20   28.03
   0   5  -3   76.38   36.87
   0   5   3   49.55   33.87
   0   5  -5   12.31   26.46
   0   5   5   48.23   34.74
   0   5   7  302.18   68.52
   0   5  -7  283.65   65.31
   0   5  -7  310.54   70.95
   0   5  -9  425.18   77.87
   0   5  -9  392.71   76.62
   0   5   9  331.34   68.55
   0   5 -11   18.82   32.56
   0   5 -11   14.32   33.65
   0   5 -13   85.07   30.12
   0   5 -13   57.73   41.85
   0   5 -15  -11.57   19.21
   0   5 -15   20.88   24.53
   0   5 -17   35.67   28.66
   0   5 -17  102.86   37.21
   0   6   0  492.67   74.79
   0   6  -2   76.07   33.04
   0   6  -4   89.98   36.11
   1  -6  -5  -12.64   27.13
  -1  -6   3   30.57   27.70
   1  -6  -3  204.26   64.90
   1  -6  -1  148.46   55.60
  -1  -6   1  134.65   49.60
  -1  -6  -1   11.85   34.10
   1  -6   1    7.88   22.68
  -1  -6  -3   92.85   43.57
  -1  -6  -5   32.94   33.37
  -1  -6  -5   27.63   33.19
   1  -5 -18   46.75   26.08
   1  -5 -16  103.81   49.71
   1  -5 -16   56.68   31.75
   1  -5 -14  226.07   60.21
   1  -5 -14  335.85   81.42
   1  -5 -12   35.00   29.63
   1  -5 -12  -14.95   37.96
   1  -5 -10  617.80  102.14
   1  -5 -10  753.91  125.67
   1  -5  -8   83.42   50.92
   1  -5  -6  659.27  119.56
  -1  -5   6  552.10  114.36
   1  -5  -4  571.41  115.21
  -1  -5   4  502.54  108.80
  -1  -5   2   20.49   39.32
   1  -5  -2  -14.90   45.20
  -1  -5   2   36.55   33.07
  -1  -5   0  255.55   75.36
  -1  -5  -2   77.65   53.96
  -1  -5  -4   94.44   48.17
  -1  -5  -6  520.69  108.57
  -1  -5  -8   46.43   47.05
  -1  -5 -10  355.71   88.65
  -1  -5 -12  123.81   61.05
  -1  -5 -14   12.30   37.31
  -1  -5 -16   33.20   30.11
  -1  -5 -18   56.95   35.11
   1  -4 -23  709.27   99.05
   1  -4 -21  208.74   58.47
   1  -4 -21  100.11   44.30
   1  -4 -19  399.37   89.59
   1  -4 -19  130.25   51.78
   1  -4 -17  546.77  105.73
   1  -4 -17  342.53   86.69
   1  -4 -15  -18.18   24.66
   1  -4 -15   32.11   34.43
   1  -4 -13  595.39  119.05
   1  -4 -13  687.51  120.81
   1  -4 -11  161.95   64.18
   1  -4 -11  356.72   85.60
   1  -4  -9  537.69  101.02
   1  -4  -9  590.51  109.17
   1  -4  -7 1518.34  187.25
   1  -4  -7 1037.45  153.28
  -1  -4   7 1103.78  165.15
   1  -4  -7 1367.48  160.71
   1  -4  -5   38.38   34.75
   1  -4  -5   32.72   44.41
   1  -4  -5   12.50   24.03
   1  -4  -3  704.65  117.58
   1  -4  -3  596.11   94.88
  -1  -4   3  434.63   91.29
  -1  -4   1  459.69   92.73
   1  -4  -1  416.74   81.55
   1  -4  -1  388.03   89.37
   1  -4   1   79.19   51.19
  -1  -4  -1  166.65   67.01
  -1  -4  -3  306.70   69.03
  -1  -4  -3  409.72   91.15
  -1  -4  -5   25.62   34.88
  -1  -4  -5   81.20   49.34
  -1  -4  -7  110.35   44.74
  -1  -4  -7  167.28   64.77
  -1  -4  -9  717.44  123.57
  -1  -4  -9  957.23  145.77
  -1  -4  -9  880.26  126.26
  -1  -4 -11  -12.25   26.28
  -1  -4 -11   15.27   35.89
  -1  -4 -11  -17.24   40.51
  -1  -4 -13  114.90   42.25
  -1  -4 -13  155.60   60.40
  -1  -4 -13  159.09   61.82
  -1  -4 -15  322.32   82.00
  -1  -4 -15  495.20   97.74
  -1  -4 -15  261.88   75.95
  -1  -4 -17   61.47   46.69
  -1  -4 -17   29.38   31.62
  -1  -4 -19  240.29   65.02
  -1  -4 -19  267.27   74.50
  -1  -4 -21  170.97   42.27
  -1  -4 -21   63.52   38.76
  -1  -4 -23  170.92   39.66
   1  -3 -28   45.54   26.66
   1  -3 -26   61.60   35.75
   1  -3 -24  263.50   60.96
   1  -3 -24  226.00   63.39
   1  -3 -22  -13.96   32.81
   1  -3 -22   15.30   29.35
   1  -3 -20  584.79  107.91
   1  -3 -20  485.07  102.51
   1  -3 -18  282.07   76.33
   1  -3 -18  195.89   70.16
   1  -3 -16  786.93  140.16
   1  -3 -16 1208.26  158.80
   1  -3 -14 1517.84  169.08
   1  -3 -14 1326.70  179.57
   1  -3 -12  -11.10   23.82
   1  -3 -10  439.56   88.49
   1  -3 -10  318.29   72.24
   1  -3  -8  344.85   68.26
   1  -3  -8  406.85   76.21
   1  -3  -6  309.01   72.65
   1  -3  -6  175.36   49.91
   1  -3  -4  831.14  103.13
   1  -3  -2  333.93   60.73
   1  -3   0 3348.00  278.95
   1  -3   2  649.73   84.31
   1  -3   4  327.31   56.09
  -1  -3  -4  471.11   85.46
   1  -3   6  641.25   76.86
  -1  -3  -6  633.22   95.45
  -1  -3  -6  605.87  101.05
  -1  -3  -8   57.50   35.08
  -1  -3  -8   51.19   38.99
  -1  -3 -10  300.10   71.41
  -1  -3 -10  355.07   70.44
  -1  -3 -12  703.28  111.08
  -1  -3 -12  507.20   90.90
  -1  -3 -12  853.03  124.42
  -1  -3 -14   14.51   36.93
  -1  -3 -14   83.16   39.58
  -1  -3 -14   44.42   42.70
  -1  -3 -16  891.93  135.61
  -1  -3 -18  319.95   88.15
  -1  -3 -18  402.27   88.03
  -1  -3 -20   15.43   29.66
  -1  -3 -20   19.73   37.89
  -1  -3 -20   69.69   42.31
  -1  -3 -22   35.84   34.44
  -1  -3 -22   28.19   27.12
  -1  -3 -24   71.10   34.44
  -1  -3 -26  185.44   48.81
  -1  -3 -28  245.95   49.97
   1  -2 -31   53.47   25.90
   1  -2 -29   52.62   23.03
   1  -2 -27  283.02   63.13
   1  -2 -27  297.06   62.16
   1  -2 -25  104.17   43.47
   1  -2 -25   39.00   33.27
   1  -2 -23  595.95   99.78
   1  -2 -23 1059.36  137.06
   1  -2 -23  699.30  130.01
   1  -2 -23  755.27  118.51
   1  -2 -23  904.96  121.49
   1  -2 -21  178.15   52.00
   1  -2 -21  337.88   85.39
   1  -2 -21  369.54   75.18
   1  -2 -21  268.56   70.38
   1  -2 -19  313.92   63.56
   1  -2 -19  283.85   69.46
   1  -2 -19  313.26   69.20
   1  -2 -19  343.02   82.69
   1  -2 -19  328.15   77.19
   1  -2 -17  548.04   79.03
   1  -2 -17  450.80   84.01
   1  -2 -17  486.46   97.95
   1  -2 -17  459.95   73.71
   1  -2 -17  396.41   76.12
   1  -2 -15   -8.32   17.88
   1  -2 -15   56.57   30.72
   1  -2 -15   29.91   20.32
   1  -2 -13  466.19   71.89
   1  -2 -13  443.50   63.12
   1  -2 -11  563.65   73.83
   1  -2 -11  377.95   56.27
   1  -2 -11  628.42   78.87
   1  -2  -9  528.39   62.09
   1  -2  -9  685.84   79.14
   1  -2  -9  647.84   80.53
   1  -2  -7 2255.46  182.41
   1  -2  -7 2865.77  209.74
   1  -2  -5  153.92   21.86
   1  -2  -5  278.71   42.65
   1  -2  -3  752.85   78.69
   1  -2  -1  613.79   62.83
  -1  -2   1  506.30   62.11
  -1  -2  -1  363.22   51.11
  -1  -2  -3 1290.64  118.84
  -1  -2  -5  605.68   53.99
  -1  -2  -5  553.13   71.55
   1  -2   5  618.60   64.04
  -1  -2  -7 1006.39   88.49
   1  -2   7 1011.85   88.57
  -1  -2  -9 2183.81  197.22
  -1  -2  -9 2041.05  181.00
  -1  -2  -9 2049.95  168.66
  -1  -2 -11   41.78   19.69
  -1  -2 -11   71.36   32.19
  -1  -2 -13  698.33   83.16
  -1  -2 -13  526.10   94.63
  -1  -2 -13  693.87   95.58
  -1  -2 -15  527.79   84.49
  -1  -2 -15  419.34   65.38
  -1  -2 -15  311.69   78.44
  -1  -2 -17  303.04   67.20
  -1  -2 -17  260.15   77.48
  -1  -2 -17  381.61   74.67
  -1  -2 -17  457.80   76.91
  -1  -2 -17  212.20   49.95
  -1  -2 -19 1022.28  127.98
  -1  -2 -19 1081.57  161.85
  -1  -2 -19  802.90  110.09
  -1  -2 -19  779.85  119.31
  -1  -2 -19 1025.97  134.99
  -1  -2 -21   42.53   28.98
  -1  -2 -21   40.30   38.75
  -1  -2 -21   11.21   34.10
  -1  -2 -21   97.12   46.18
  -1  -2 -21   39.46   33.49
  -1  -2 -23 1002.29  135.34
  -1  -2 -23  908.02  129.51
  -1  -2 -25  573.96   89.96
  -1  -2 -25  574.02   93.14
  -1  -2 -27    8.46   16.24
  -1  -2 -29  384.85   55.80
  -1  -2 -29  357.41   61.92
   1  -1 -32  127.50   34.05
   1  -1 -30  302.31   64.13
   1  -1 -28   14.24   27.32
   1  -1 -26  354.76   81.81
   1  -1 -26  306.97   71.14
  -1  -1  26  308.89   70.37
   1  -1 -24  241.16   60.92
   1  -1 -24  244.57   68.16
   1  -1 -24  211.10   55.02
   1  -1 -22   30.68   29.45
  -1  -1  22   12.66   27.17
   1  -1 -22   12.59   20.95
  -1  -1  20  339.04   69.11
   1  -1 -20  317.05   64.55
   1  -1 -20  216.97   66.38
   1  -1 -20  303.07   66.10
   1  -1 -20  370.46   79.48
   1  -1 -18  149.46   51.16
   1  -1 -18  130.31   44.79
   1  -1 -18  105.99   37.90
   1  -1 -18  119.73   40.33
   1  -1 -16  308.39   67.04
   1  -1 -16  295.29   47.76
   1  -1 -14  501.28   60.09
   1  -1 -14  371.54   70.91
   1  -1 -12  247.89   41.00
   1  -1 -12  281.48   46.73
   1  -1 -10 4198.61  319.26
  -1  -1   8  771.72   74.50
  -1  -1   6 1367.35  111.20
   1  -1  -6 1353.84  114.52
   1  -1  -4 1339.68  113.77
   1  -1  -4 1478.44  114.01
   1  -1  -2  106.57   17.46
  -1  -1   0 3051.89  219.17
  -1  -1   0 2995.20  209.13
   1  -1   0 2944.79  209.82
  -1  -1  -2 3872.37  271.52
  -1  -1  -4 1513.59  116.62
  -1  -1  -6 4996.21  345.30
  -1  -1  -6 4562.85  346.00
  -1  -1  -8  212.30   32.70
  -1  -1  -8  186.42   31.72
  -1  -1 -10  950.15  108.89
  -1  -1 -10 1134.18   98.96
  -1  -1 -10  868.31  103.50
  -1  -1 -12 1050.37  121.05
  -1  -1 -12  973.32  100.65
  -1  -1 -14  887.69  121.85
  -1  -1 -14  974.07  104.11
  -1  -1 -16 1362.77  164.57
  -1  -1 -16 1327.92  136.91
  -1  -1 -16 1181.26  144.37
  -1  -1 -18  109.17   38.33
  -1  -1 -18  199.69   58.06
  -1  -1 -18  170.03   50.52
  -1  -1 -18  214.36   51.41
  -1  -1 -18  127.95   51.94
  -1  -1 -20 1029.87  136.58
  -1  -1 -20  848.74  124.97
  -1  -1 -20 1022.36  124.59
  -1  -1 -20  667.07  102.82
  -1  -1 -22  852.46  110.79
  -1  -1 -22  718.95  109.25
  -1  -1 -22  870.44  128.10
  -1  -1 -22  553.48  103.93
  -1  -1 -24  193.13   55.60
  -1  -1 -24  220.70   63.87
  -1  -1 -26  663.83  112.75
  -1  -1 -28   26.36   25.34
  -1  -1 -30  104.04   35.91
  -1  -1 -30  104.66   38.08
  -1  -1 -32  146.65   33.08
   1   0 -31  -11.11   21.32
   1   0 -29  303.78   72.38
   1   0 -27  584.82  106.73
   1   0 -27  525.71   81.15
   1   0 -25   42.62   30.75
   1   0 -25   55.44   30.36
   1   0 -25  137.62   54.88
   1   0 -23  212.95   63.40
   1   0 -23  161.88   49.13
  -1   0  23   40.80   30.33
   1   0 -23  211.89   54.13
   1   0 -23  179.77   47.71
   1   0 -21  324.63   73.58
  -1   0  21  326.33   71.48
   1   0 -21  266.49   61.49
   1   0 -21  287.17   61.13
   1   0 -19  728.20  104.68
  -1   0  19  501.19   78.82
   1   0 -19  460.26   80.52
   1   0 -19  562.34   84.14
   1   0 -17 1208.77  143.81
  -1   0  17 1292.73  131.64
  -1   0  15   39.64   24.69
  -1   0  13  202.68   37.66
   1   0 -13   89.74   35.45
   1   0 -13  145.55   29.19
   1   0 -13  140.40   20.36
   1   0 -11  370.96   50.10
   1   0 -11  402.88   59.40
   1   0 -11  363.09   45.05
   1   0 -11  379.04   38.25
  -1   0  11  437.38   52.31
   1   0  -9   41.63   13.46
   1   0  -9   53.18   18.30
   1   0  -9   68.53   25.39
   1   0  -7  352.58   39.22
   1   0  -7  314.47   40.84
  -1   0   5  942.06   77.69
  -1   0   3 1791.52  132.12
  -1   0   1  252.61   24.47
  -1   0  -1   26.54    6.69
  -1   0  -3 3112.01  212.74
  -1   0  -3 2667.02  203.62
  -1   0  -5  137.27   29.41
  -1   0  -7  421.97   57.08
  -1   0  -9 2849.11  221.72
  -1   0  -9 2467.77  201.39
  -1   0 -11  153.60   31.46
  -1   0 -13 3876.94  304.74
   1   0  13 3914.45  284.96
  -1   0 -15 1374.73  136.66
  -1   0 -17 1825.74  195.11
  -1   0 -17 2045.67  190.76
  -1   0 -17 2222.58  207.29
  -1   0 -19  536.46   93.09
  -1   0 -19  659.26   95.85
  -1   0 -19  649.24  103.54
  -1   0 -19  850.51  103.74
  -1   0 -21  127.71   44.93
  -1   0 -21  104.08   45.85
  -1   0 -21  120.61   44.07
  -1   0 -21  130.96   40.03
  -1   0 -23  701.57  114.21
  -1   0 -23  605.15   94.08
  -1   0 -23  478.53   90.55
  -1   0 -23  576.61   99.03
  -1   0 -25  166.20   61.40
  -1   0 -25  237.83   65.02
  -1   0 -25  231.91   60.31
  -1   0 -25  221.86   54.13
  -1   0 -27  115.49   39.74
  -1   0 -27   93.73   42.91
  -1   0 -27  106.32   37.65
  -1   0 -27   83.38   36.75
  -1   0 -29  827.59  122.32
  -1   0 -31   17.35   22.04
   1   1 -32  156.86   36.63
   1   1 -32  143.24   27.76
   1   1 -30  387.60   73.50
   1   1 -30  277.34   53.66
   1   1 -28   -8.92   19.13
   1   1 -28   14.91   28.60
   1   1 -28   10.97   18.22
   1   1 -26  207.42   56.26
   1   1 -26  308.17   72.03
   1   1 -26  310.64   69.17
   1   1 -26  252.07   70.65
  -1   1  24  204.78   58.33
   1   1 -24  221.06   66.34
   1   1 -24  154.62   50.07
   1   1 -24  157.46   46.57
  -1   1  22   13.57   26.04
   1   1 -22  -15.99   34.29
  -1   1  22   54.95   39.53
   1   1 -22   26.34   28.25
   1   1 -22   49.84   33.80
  -1   1  20  316.95   72.42
   1   1 -20  207.64   59.25
  -1   1  20  187.42   56.43
   1   1 -20  214.33   61.53
   1   1 -20  199.38   53.61
   1   1 -18  160.10   48.47
  -1   1  18  282.22   62.20
  -1   1  18  182.54   52.69
   1   1 -18  110.62   40.07
   1   1 -18  142.11   45.78
   1   1 -16  371.77   68.98
  -1   1  16  442.44   83.47
  -1   1  14  718.64   83.24
  -1   1  14  633.67  109.45
  -1   1  12  218.38   64.71
  -1   1  12  235.86   42.58
  -1   1  10 3479.98  272.39
  -1   1  10 3085.80  237.33
   1   1 -10 3131.75  228.04
   1   1 -10 2929.89  214.87
   1   1  -8  911.02   71.99
   1   1  -8  764.54   60.89
  -1   1   8  809.86   79.29
  -1   1   8  871.70   95.34
  -1   1   6  878.70   84.62
  -1   1   6 1064.81   97.94
  -1   1   4 1296.17  107.37
  -1   1   2   65.94   17.73
  -1   1   0 3516.22  243.75
  -1   1   0 3541.72  249.92
  -1   1   0 3399.66  251.13
  -1   1  -2 3911.56  275.76
  -1   1  -2 3950.61  274.97
  -1   1  -4 1208.15   96.19
  -1   1  -6 4353.60  315.39
  -1   1  -8  216.03   33.49
   1   1  10 1378.53  119.90
  -1   1 -10 1229.67  116.63
   1   1  10 1318.32  112.66
  -1   1 -12 1137.57  112.26
   1   1  12 1245.36  103.46
   1   1  12 1032.82  109.97
   1   1  14  983.72  107.31
  -1   1 -14 1100.63  112.79
   1   1  14 1088.19  111.62
   1   1  16 1528.63  140.95
  -1   1 -16 1634.01  151.16
  -1   1 -16 1488.72  158.24
  -1   1 -16 1460.50  158.71
   1   1  16 1232.02  135.70
  -1   1 -16 1187.70  147.26
  -1   1 -18  137.95   46.17
  -1   1 -18  187.66   51.94
   1   1  18  141.28   39.69
  -1   1 -18  151.22   43.39
  -1   1 -20  895.29  130.16
  -1   1 -20 1025.28  128.38
  -1   1 -20  862.80  130.35
  -1   1 -20 1051.53  130.94
   1   1  22  757.44  115.17
  -1   1 -22  763.42  111.57
  -1   1 -22  793.31  125.35
  -1   1 -22  510.69  100.28
  -1   1 -22  781.34  115.82
  -1   1 -24  147.96   50.00
  -1   1 -24  278.43   71.85
  -1   1 -24  256.32   62.08
  -1   1 -24  147.67   53.80
  -1   1 -26  728.91  109.03
  -1   1 -26  720.14  111.97
  -1   1 -26  766.81  113.85
  -1   1 -26  691.95  117.55
  -1   1 -28   27.51   29.50
  -1   1 -28   42.79   29.02
  -1   1 -28  -10.58   17.57
  -1   1 -30  229.37   47.11
  -1   1 -30  239.71   52.50
  -1   1 -30  147.84   39.60
  -1   1 -32  213.85   34.05
  -1   1 -32  236.31   42.99
   1   2 -31   64.41   24.87
   1   2 -29   37.55   21.67
   1   2 -29   46.52   25.29
   1   2 -29    6.73   15.89
   1   2 -27  214.34   55.24
   1   2 -27  280.41   56.12
   1   2 -27  318.63   67.78
   1   2 -27  248.98   54.51
   1   2 -25   60.62   33.20
   1   2 -25   70.47   36.05
   1   2 -25   70.64   38.59
   1   2 -23 1031.04  137.43
  -1   2  23 1039.53  152.39
   1   2 -23 1254.04  156.90
   1   2 -23 1080.46  143.21
  -1   2  21  272.22   72.14
   1   2 -21  180.99   51.58
   1   2 -21  292.81   71.97
   1   2 -21  238.59   63.68
   1   2 -19  267.46   68.51
   1   2 -19  295.15   59.57
   1   2 -19  136.77   49.88
   1   2 -19  216.43   58.16
  -1   2  19  375.63   83.05
   1   2 -17  466.11   74.42
   1   2 -17  479.82   81.17
   1   2 -17  364.07   77.32
  -1   2  17  449.62   86.33
  -1   2  17  339.30   70.53
   1   2 -15   27.23   21.42
   1   2 -15   26.64   28.64
  -1   2  15   19.19   20.68
   1   2 -15   48.18   23.19
   1   2 -13  527.90   70.24
   1   2 -13  604.55   91.38
  -1   2  13  410.59   74.31
   1   2 -11  490.36   63.70
  -1   2  11  550.95   65.25
   1   2 -11  554.36   59.55
  -1   2  11  400.23   70.63
  -1   2   9  692.22   85.15
   1   2  -9  619.10   70.03
  -1   2   9  634.57   73.15
   1   2  -7 3029.39  210.56
   1   2  -7 3032.09  228.77
  -1   2   7 3241.82  240.32
   1   2  -7 2658.35  203.24
   1   2  -5  464.67   59.10
  -1   2   5  391.26   58.45
  -1   2   3  461.45   54.04
  -1   2   3  491.21   56.89
  -1   2   1  506.15   59.56
  -1   2  -1  200.90   29.61
  -1   2  -1  228.73   39.94
  -1   2  -1  226.20   39.59
  -1   2  -1  166.56   31.61
  -1   2  -3  958.52   77.84
  -1   2  -3  983.71   88.73
  -1   2  -5  667.87   84.86
   1   2   5  746.58   86.11
  -1   2  -5  753.50   64.13
  -1   2  -7  937.16  101.82
   1   2   7  867.05  100.16
  -1   2  -7  940.32   83.35
   1   2   9 2892.03  237.63
  -1   2  -9 2747.66  218.97
  -1   2 -11   38.43   19.23
   1   2  11   56.97   25.74
   1   2  13  503.71   73.50
  -1   2 -13  502.46   75.34
   1   2  13  468.30   77.51
  -1   2 -13  659.43   96.55
  -1   2 -13  527.90   77.17
  -1   2 -13  641.79   76.74
  -1   2 -15  375.70   80.46
  -1   2 -15  294.33   61.10
  -1   2 -15  373.47   64.33
   1   2  15  310.29   66.20
  -1   2 -15  331.55   57.78
  -1   2 -17  320.72   64.06
   1   2  17  510.53   84.24
  -1   2 -17  432.43   80.94
  -1   2 -17  435.45   84.98
[truncated: 463,473 more chars]
